# Supplementary material for: Transcriptional signals of transformation in human cancer
Source: Genome Med. 2024 Jan 9;16:8. doi: 10.1186/s13073-023-01279-z (PMC10775554; doi:10.1186/s13073-023-01279-z)
Supplement: Supplementary file 1 — Additional file 1: Table S1. Summary of all single cell transcriptomic datasets used in this study, along with the source from which they were obtained. Table S2. Summary of all bulk transcriptomic samples used in this study, along with the source from which they were obtained. Table S3. Summary of results from clinical predictability of dedifferentiated signals both in TCGA & TARGET datasets. [file 13073_2023_1279_MOESM1_ESM.xlsx]

## Sheet: Table S1
name	description	cellTypes	source
earlyEmbryo	Cells from human pre-implantation embryo	2	Mole et al. 2021
gastrulation	Human cells from three germ layers at gastrulatian	3	Tyser et al. 2021
panFetal	Human cells from multiple organs during development	587	Han et al. 2020
panAdult	Human cells from multiple post-natal organs	328	The Tabula Sapiens Consortium, 2022
fetalLiver	Detailed cell atlas of the human fetal liver	20	Popescu et al. 2019
adultLiver	Detailed cell atlas of the human post-natal liver	13	MacParland et al. 2018
gut	Detailed cell atlas of the human fetal and post-natal gastrointestional tract.	33	Elmentaite et al. 2021
hepatocellularcarcinoma	Cells from 8 human HCCs	NA	Ho et al. 2021
hepatoblastoma	Cells from one hepatoblastoma from [REF] year old boy.	NA	EGAID_PENDING
colorectalcancer	Cells from 20 human CRCs	NA	Lee et al. 2020

## Sheet: Table S2
sampleID	dataset	disease	cancerType	source
TARGET.NBL_TARGET.30.PATHVK.01A.01R	TARGET	Neurblastoma (TARGET)	Childhood	https://ocg.cancer.gov/programs/target/data-matrix
TARGET.NBL_TARGET.30.PASXIE.01A.01R	TARGET	Neurblastoma (TARGET)	Childhood	https://ocg.cancer.gov/programs/target/data-matrix
TARGET.NBL_TARGET.30.PAPTAN.01A.01R	TARGET	Neurblastoma (TARGET)	Childhood	https://ocg.cancer.gov/programs/target/data-matrix
TARGET.NBL_TARGET.30.PAPUNH.01A.01R	TARGET	Neurblastoma (TARGET)	Childhood	https://ocg.cancer.gov/programs/target/data-matrix
TARGET.NBL_TARGET.30.PANSBN.01A.01R	TARGET	Neurblastoma (TARGET)	Childhood	https://ocg.cancer.gov/programs/target/data-matrix
TARGET.NBL_TARGET.30.PASPBZ.01A.01R	TARGET	Neurblastoma (TARGET)	Childhood	https://ocg.cancer.gov/programs/target/data-matrix
TARGET.NBL_TARGET.30.PAPTLV.01A.01R	TARGET	Neurblastoma (TARGET)	Childhood	https://ocg.cancer.gov/programs/target/data-matrix
TARGET.NBL_TARGET.30.PATCFL.01A.01R	TARGET	Neurblastoma (TARGET)	Childhood	https://ocg.cancer.gov/programs/target/data-matrix
TARGET.NBL_TARGET.30.PASCTR.01A.01R	TARGET	Neurblastoma (TARGET)	Childhood	https://ocg.cancer.gov/programs/target/data-matrix
TARGET.NBL_TARGET.30.PARACS.01A.01R	TARGET	Neurblastoma (TARGET)	Childhood	https://ocg.cancer.gov/programs/target/data-matrix
TARGET.NBL_TARGET.30.PAMYCE.01A.01R	TARGET	Neurblastoma (TARGET)	Childhood	https://ocg.cancer.gov/programs/target/data-matrix
TARGET.NBL_TARGET.30.PASSRN.01A.01R	TARGET	Neurblastoma (TARGET)	Childhood	https://ocg.cancer.gov/programs/target/data-matrix
TARGET.NBL_TARGET.30.PALNVP.01A.01R	TARGET	Neurblastoma (TARGET)	Childhood	https://ocg.cancer.gov/programs/target/data-matrix
TARGET.NBL_TARGET.30.PARJVP.01A.01R	TARGET	Neurblastoma (TARGET)	Childhood	https://ocg.cancer.gov/programs/target/data-matrix
TARGET.NBL_TARGET.30.PANZPV.01A.01R	TARGET	Neurblastoma (TARGET)	Childhood	https://ocg.cancer.gov/programs/target/data-matrix
TARGET.NBL_TARGET.30.PARVLK.01A.01R	TARGET	Neurblastoma (TARGET)	Childhood	https://ocg.cancer.gov/programs/target/data-matrix
TARGET.NBL_TARGET.30.PANRVJ.01A.01R	TARGET	Neurblastoma (TARGET)	Childhood	https://ocg.cancer.gov/programs/target/data-matrix
TARGET.NBL_TARGET.30.PARZHA.01A.01R	TARGET	Neurblastoma (TARGET)	Childhood	https://ocg.cancer.gov/programs/target/data-matrix
TARGET.NBL_TARGET.30.PARBGP.01A.01R	TARGET	Neurblastoma (TARGET)	Childhood	https://ocg.cancer.gov/programs/target/data-matrix
TARGET.NBL_TARGET.30.PARSBI.01A.01R	TARGET	Neurblastoma (TARGET)	Childhood	https://ocg.cancer.gov/programs/target/data-matrix
TARGET.NBL_TARGET.30.PARAMT.01A.01R	TARGET	Neurblastoma (TARGET)	Childhood	https://ocg.cancer.gov/programs/target/data-matrix
TARGET.NBL_TARGET.30.PAMZGT.01A.01R	TARGET	Neurblastoma (TARGET)	Childhood	https://ocg.cancer.gov/programs/target/data-matrix
TARGET.NBL_TARGET.30.PATYIL.01A.01R	TARGET	Neurblastoma (TARGET)	Childhood	https://ocg.cancer.gov/programs/target/data-matrix
TARGET.NBL_TARGET.30.PAPKXS.01A.01R	TARGET	Neurblastoma (TARGET)	Childhood	https://ocg.cancer.gov/programs/target/data-matrix
TARGET.NBL_TARGET.30.PANWRR.01A.01R	TARGET	Neurblastoma (TARGET)	Childhood	https://ocg.cancer.gov/programs/target/data-matrix
TARGET.NBL_TARGET.30.PAPZYP.01A.01R	TARGET	Neurblastoma (TARGET)	Childhood	https://ocg.cancer.gov/programs/target/data-matrix
TARGET.NBL_TARGET.30.PASGUT.01A.01R	TARGET	Neurblastoma (TARGET)	Childhood	https://ocg.cancer.gov/programs/target/data-matrix
TARGET.NBL_TARGET.30.PAMMXF.01A.01R	TARGET	Neurblastoma (TARGET)	Childhood	https://ocg.cancer.gov/programs/target/data-matrix
TARGET.NBL_TARGET.30.PARZIP.01A.01R	TARGET	Neurblastoma (TARGET)	Childhood	https://ocg.cancer.gov/programs/target/data-matrix
TARGET.NBL_TARGET.30.PATBMM.01A.01R	TARGET	Neurblastoma (TARGET)	Childhood	https://ocg.cancer.gov/programs/target/data-matrix
TARGET.NBL_TARGET.30.PAPUEB.01A.01R	TARGET	Neurblastoma (TARGET)	Childhood	https://ocg.cancer.gov/programs/target/data-matrix
TARGET.NBL_TARGET.30.PALEVG.01A.01R	TARGET	Neurblastoma (TARGET)	Childhood	https://ocg.cancer.gov/programs/target/data-matrix
TARGET.NBL_TARGET.30.PASNPG.01A.01R	TARGET	Neurblastoma (TARGET)	Childhood	https://ocg.cancer.gov/programs/target/data-matrix
TARGET.NBL_TARGET.30.PASZPI.01A.01R	TARGET	Neurblastoma (TARGET)	Childhood	https://ocg.cancer.gov/programs/target/data-matrix
TARGET.NBL_TARGET.30.PATDXC.01A.01R	TARGET	Neurblastoma (TARGET)	Childhood	https://ocg.cancer.gov/programs/target/data-matrix
TARGET.NBL_TARGET.30.PAPVFD.01A.01R	TARGET	Neurblastoma (TARGET)	Childhood	https://ocg.cancer.gov/programs/target/data-matrix
TARGET.NBL_TARGET.30.PAPEFE.01A.01R	TARGET	Neurblastoma (TARGET)	Childhood	https://ocg.cancer.gov/programs/target/data-matrix
TARGET.NBL_TARGET.30.PASWFB.01A.01R	TARGET	Neurblastoma (TARGET)	Childhood	https://ocg.cancer.gov/programs/target/data-matrix
TARGET.NBL_TARGET.30.PASNEF.01A.01R	TARGET	Neurblastoma (TARGET)	Childhood	https://ocg.cancer.gov/programs/target/data-matrix
TARGET.NBL_TARGET.30.PASXHE.01A.01R	TARGET	Neurblastoma (TARGET)	Childhood	https://ocg.cancer.gov/programs/target/data-matrix
TARGET.NBL_TARGET.30.PAPTDH.01A.01R	TARGET	Neurblastoma (TARGET)	Childhood	https://ocg.cancer.gov/programs/target/data-matrix
TARGET.NBL_TARGET.30.PASFIC.01A.01R	TARGET	Neurblastoma (TARGET)	Childhood	https://ocg.cancer.gov/programs/target/data-matrix
TARGET.NBL_TARGET.30.PAKYZS.01A.01R	TARGET	Neurblastoma (TARGET)	Childhood	https://ocg.cancer.gov/programs/target/data-matrix
TARGET.NBL_TARGET.30.PASVRU.01A.01R	TARGET	Neurblastoma (TARGET)	Childhood	https://ocg.cancer.gov/programs/target/data-matrix
TARGET.NBL_TARGET.30.PANJLH.01A.01R	TARGET	Neurblastoma (TARGET)	Childhood	https://ocg.cancer.gov/programs/target/data-matrix
TARGET.NBL_TARGET.30.PANBJH.01A.01R	TARGET	Neurblastoma (TARGET)	Childhood	https://ocg.cancer.gov/programs/target/data-matrix
TARGET.NBL_TARGET.30.PAPZYZ.01A.01R	TARGET	Neurblastoma (TARGET)	Childhood	https://ocg.cancer.gov/programs/target/data-matrix
TARGET.NBL_TARGET.30.PASUYG.01A.01R	TARGET	Neurblastoma (TARGET)	Childhood	https://ocg.cancer.gov/programs/target/data-matrix
TARGET.NBL_TARGET.30.PARFWB.01A.01R	TARGET	Neurblastoma (TARGET)	Childhood	https://ocg.cancer.gov/programs/target/data-matrix
TARGET.NBL_TARGET.30.PAISNS.01A.01R	TARGET	Neurblastoma (TARGET)	Childhood	https://ocg.cancer.gov/programs/target/data-matrix
TARGET.NBL_TARGET.30.PANBMJ.01A.01R	TARGET	Neurblastoma (TARGET)	Childhood	https://ocg.cancer.gov/programs/target/data-matrix
TARGET.NBL_TARGET.30.PARHAM.01A.01R	TARGET	Neurblastoma (TARGET)	Childhood	https://ocg.cancer.gov/programs/target/data-matrix
TARGET.NBL_TARGET.30.PANBSP.01A.01R	TARGET	Neurblastoma (TARGET)	Childhood	https://ocg.cancer.gov/programs/target/data-matrix
TARGET.NBL_TARGET.30.PASMNT.01A.01R	TARGET	Neurblastoma (TARGET)	Childhood	https://ocg.cancer.gov/programs/target/data-matrix
TARGET.NBL_TARGET.30.PASCFC.01A.01R	TARGET	Neurblastoma (TARGET)	Childhood	https://ocg.cancer.gov/programs/target/data-matrix
TARGET.NBL_TARGET.30.PATHKB.01A.01R	TARGET	Neurblastoma (TARGET)	Childhood	https://ocg.cancer.gov/programs/target/data-matrix
TARGET.NBL_TARGET.30.PASJZC.01A.01R	TARGET	Neurblastoma (TARGET)	Childhood	https://ocg.cancer.gov/programs/target/data-matrix
TARGET.NBL_TARGET.30.PASTCN.01A.01R	TARGET	Neurblastoma (TARGET)	Childhood	https://ocg.cancer.gov/programs/target/data-matrix
TARGET.NBL_TARGET.30.PASXRG.01A.01R	TARGET	Neurblastoma (TARGET)	Childhood	https://ocg.cancer.gov/programs/target/data-matrix
TARGET.NBL_TARGET.30.PALCBW.01A.01R	TARGET	Neurblastoma (TARGET)	Childhood	https://ocg.cancer.gov/programs/target/data-matrix
TARGET.NBL_TARGET.30.PASXGP.01A.01R	TARGET	Neurblastoma (TARGET)	Childhood	https://ocg.cancer.gov/programs/target/data-matrix
TARGET.NBL_TARGET.30.PAPVRN.01A.01R	TARGET	Neurblastoma (TARGET)	Childhood	https://ocg.cancer.gov/programs/target/data-matrix
TARGET.NBL_TARGET.30.PALETP.01A.01R	TARGET	Neurblastoma (TARGET)	Childhood	https://ocg.cancer.gov/programs/target/data-matrix
TARGET.NBL_TARGET.30.PATFCY.01A.01R	TARGET	Neurblastoma (TARGET)	Childhood	https://ocg.cancer.gov/programs/target/data-matrix
TARGET.NBL_TARGET.30.PASSWW.01A.01R	TARGET	Neurblastoma (TARGET)	Childhood	https://ocg.cancer.gov/programs/target/data-matrix
TARGET.NBL_TARGET.30.PATEKG.01A.01R	TARGET	Neurblastoma (TARGET)	Childhood	https://ocg.cancer.gov/programs/target/data-matrix
TARGET.NBL_TARGET.30.PASWVY.01A.01R	TARGET	Neurblastoma (TARGET)	Childhood	https://ocg.cancer.gov/programs/target/data-matrix
TARGET.NBL_TARGET.30.PASTKC.01A.01R	TARGET	Neurblastoma (TARGET)	Childhood	https://ocg.cancer.gov/programs/target/data-matrix
TARGET.NBL_TARGET.30.PAPCTS.01A.01R	TARGET	Neurblastoma (TARGET)	Childhood	https://ocg.cancer.gov/programs/target/data-matrix
TARGET.NBL_TARGET.30.PARZCJ.01A.01R	TARGET	Neurblastoma (TARGET)	Childhood	https://ocg.cancer.gov/programs/target/data-matrix
TARGET.NBL_TARGET.30.PATFXV.01A.01R	TARGET	Neurblastoma (TARGET)	Childhood	https://ocg.cancer.gov/programs/target/data-matrix
TARGET.NBL_TARGET.30.PAMEZH.01A.01R	TARGET	Neurblastoma (TARGET)	Childhood	https://ocg.cancer.gov/programs/target/data-matrix
TARGET.NBL_TARGET.30.PARDIW.01A.01R	TARGET	Neurblastoma (TARGET)	Childhood	https://ocg.cancer.gov/programs/target/data-matrix
TARGET.NBL_TARGET.30.PALBFW.01A.01R	TARGET	Neurblastoma (TARGET)	Childhood	https://ocg.cancer.gov/programs/target/data-matrix
TARGET.NBL_TARGET.30.PASWIJ.01A.01R	TARGET	Neurblastoma (TARGET)	Childhood	https://ocg.cancer.gov/programs/target/data-matrix
TARGET.NBL_TARGET.30.PAIFXV.01A.01R	TARGET	Neurblastoma (TARGET)	Childhood	https://ocg.cancer.gov/programs/target/data-matrix
TARGET.NBL_TARGET.30.PASNML.01A.01R	TARGET	Neurblastoma (TARGET)	Childhood	https://ocg.cancer.gov/programs/target/data-matrix
TARGET.NBL_TARGET.30.PALXTB.01A.01R	TARGET	Neurblastoma (TARGET)	Childhood	https://ocg.cancer.gov/programs/target/data-matrix
TARGET.NBL_TARGET.30.PANGXK.01A.01R	TARGET	Neurblastoma (TARGET)	Childhood	https://ocg.cancer.gov/programs/target/data-matrix
TARGET.NBL_TARGET.30.PASSRS.01A.01R	TARGET	Neurblastoma (TARGET)	Childhood	https://ocg.cancer.gov/programs/target/data-matrix
TARGET.NBL_TARGET.30.PATESI.01A.01R	TARGET	Neurblastoma (TARGET)	Childhood	https://ocg.cancer.gov/programs/target/data-matrix
TARGET.NBL_TARGET.30.PALTEG.01A.01R	TARGET	Neurblastoma (TARGET)	Childhood	https://ocg.cancer.gov/programs/target/data-matrix
TARGET.NBL_TARGET.30.PAMVRA.01A.01R	TARGET	Neurblastoma (TARGET)	Childhood	https://ocg.cancer.gov/programs/target/data-matrix
TARGET.NBL_TARGET.30.PAMNLH.01A.01R	TARGET	Neurblastoma (TARGET)	Childhood	https://ocg.cancer.gov/programs/target/data-matrix
TARGET.NBL_TARGET.30.PASRFS.01A.01R	TARGET	Neurblastoma (TARGET)	Childhood	https://ocg.cancer.gov/programs/target/data-matrix
TARGET.NBL_TARGET.30.PAUDDK.01A.01R	TARGET	Neurblastoma (TARGET)	Childhood	https://ocg.cancer.gov/programs/target/data-matrix
TARGET.NBL_TARGET.30.PARBAJ.01A.01R	TARGET	Neurblastoma (TARGET)	Childhood	https://ocg.cancer.gov/programs/target/data-matrix
TARGET.NBL_TARGET.30.PATGJU.01A.01R	TARGET	Neurblastoma (TARGET)	Childhood	https://ocg.cancer.gov/programs/target/data-matrix
TARGET.NBL_TARGET.30.PALKUC.01A.01R	TARGET	Neurblastoma (TARGET)	Childhood	https://ocg.cancer.gov/programs/target/data-matrix
TARGET.NBL_TARGET.30.PAPHPE.01A.01R	TARGET	Neurblastoma (TARGET)	Childhood	https://ocg.cancer.gov/programs/target/data-matrix
TARGET.NBL_TARGET.30.PASMDM.01A.01R	TARGET	Neurblastoma (TARGET)	Childhood	https://ocg.cancer.gov/programs/target/data-matrix
TARGET.NBL_TARGET.30.PAIVHE.01A.01R	TARGET	Neurblastoma (TARGET)	Childhood	https://ocg.cancer.gov/programs/target/data-matrix
TARGET.NBL_TARGET.30.PANZVU.01A.01R	TARGET	Neurblastoma (TARGET)	Childhood	https://ocg.cancer.gov/programs/target/data-matrix
TARGET.NBL_TARGET.30.PARDCK.01A.01R	TARGET	Neurblastoma (TARGET)	Childhood	https://ocg.cancer.gov/programs/target/data-matrix
TARGET.NBL_TARGET.30.PATAYJ.01A.01R	TARGET	Neurblastoma (TARGET)	Childhood	https://ocg.cancer.gov/programs/target/data-matrix
TARGET.NBL_TARGET.30.PANZRV.01A.01R	TARGET	Neurblastoma (TARGET)	Childhood	https://ocg.cancer.gov/programs/target/data-matrix
TARGET.NBL_TARGET.30.PALIIN.01A.01R	TARGET	Neurblastoma (TARGET)	Childhood	https://ocg.cancer.gov/programs/target/data-matrix
TARGET.NBL_TARGET.30.PASUCB.01A.01R	TARGET	Neurblastoma (TARGET)	Childhood	https://ocg.cancer.gov/programs/target/data-matrix
TARGET.NBL_TARGET.30.PASFGG.01A.01R	TARGET	Neurblastoma (TARGET)	Childhood	https://ocg.cancer.gov/programs/target/data-matrix
TARGET.NBL_TARGET.30.PARGKK.01A.01R	TARGET	Neurblastoma (TARGET)	Childhood	https://ocg.cancer.gov/programs/target/data-matrix
TARGET.NBL_TARGET.30.PARFRE.01A.01R	TARGET	Neurblastoma (TARGET)	Childhood	https://ocg.cancer.gov/programs/target/data-matrix
TARGET.NBL_TARGET.30.PASMJG.01A.01R	TARGET	Neurblastoma (TARGET)	Childhood	https://ocg.cancer.gov/programs/target/data-matrix
TARGET.NBL_TARGET.30.PAIPGU.01A.01R	TARGET	Neurblastoma (TARGET)	Childhood	https://ocg.cancer.gov/programs/target/data-matrix
TARGET.NBL_TARGET.30.PANRRW.01A.01R	TARGET	Neurblastoma (TARGET)	Childhood	https://ocg.cancer.gov/programs/target/data-matrix
TARGET.NBL_TARGET.30.PAPKWN.01A.01R	TARGET	Neurblastoma (TARGET)	Childhood	https://ocg.cancer.gov/programs/target/data-matrix
TARGET.NBL_TARGET.30.PAPUWY.01A.01R	TARGET	Neurblastoma (TARGET)	Childhood	https://ocg.cancer.gov/programs/target/data-matrix
TARGET.NBL_TARGET.30.PAKZRH.01A.01R	TARGET	Neurblastoma (TARGET)	Childhood	https://ocg.cancer.gov/programs/target/data-matrix
TARGET.NBL_TARGET.30.PAPBJE.01A.01R	TARGET	Neurblastoma (TARGET)	Childhood	https://ocg.cancer.gov/programs/target/data-matrix
TARGET.NBL_TARGET.30.PANNMS.01A.01R	TARGET	Neurblastoma (TARGET)	Childhood	https://ocg.cancer.gov/programs/target/data-matrix
TARGET.NBL_TARGET.30.PAPBZI.01A.01R	TARGET	Neurblastoma (TARGET)	Childhood	https://ocg.cancer.gov/programs/target/data-matrix
TARGET.NBL_TARGET.30.PALVKK.01A.01R	TARGET	Neurblastoma (TARGET)	Childhood	https://ocg.cancer.gov/programs/target/data-matrix
TARGET.NBL_TARGET.30.PAITCI.01A.01R	TARGET	Neurblastoma (TARGET)	Childhood	https://ocg.cancer.gov/programs/target/data-matrix
TARGET.NBL_TARGET.30.PAPVXS.01A.01R	TARGET	Neurblastoma (TARGET)	Childhood	https://ocg.cancer.gov/programs/target/data-matrix
TARGET.NBL_TARGET.30.PANXJL.01A.01R	TARGET	Neurblastoma (TARGET)	Childhood	https://ocg.cancer.gov/programs/target/data-matrix
TARGET.NBL_TARGET.30.PASWYR.01A.01R	TARGET	Neurblastoma (TARGET)	Childhood	https://ocg.cancer.gov/programs/target/data-matrix
TARGET.NBL_TARGET.30.PARACM.01A.01R	TARGET	Neurblastoma (TARGET)	Childhood	https://ocg.cancer.gov/programs/target/data-matrix
TARGET.NBL_TARGET.30.PARNNC.01A.01R	TARGET	Neurblastoma (TARGET)	Childhood	https://ocg.cancer.gov/programs/target/data-matrix
TARGET.NBL_TARGET.30.PATDWN.01A.01R	TARGET	Neurblastoma (TARGET)	Childhood	https://ocg.cancer.gov/programs/target/data-matrix
TARGET.NBL_TARGET.30.PASHFA.01A.01R	TARGET	Neurblastoma (TARGET)	Childhood	https://ocg.cancer.gov/programs/target/data-matrix
TARGET.NBL_TARGET.30.PATINJ.01A.01R	TARGET	Neurblastoma (TARGET)	Childhood	https://ocg.cancer.gov/programs/target/data-matrix
TARGET.NBL_TARGET.30.PANYGR.01A.01R	TARGET	Neurblastoma (TARGET)	Childhood	https://ocg.cancer.gov/programs/target/data-matrix
TARGET.NBL_TARGET.30.PANLET.01A.01R	TARGET	Neurblastoma (TARGET)	Childhood	https://ocg.cancer.gov/programs/target/data-matrix
TARGET.NBL_TARGET.30.PANUIF.01A.01R	TARGET	Neurblastoma (TARGET)	Childhood	https://ocg.cancer.gov/programs/target/data-matrix
TARGET.NBL_TARGET.30.PALZZV.01A.01R	TARGET	Neurblastoma (TARGET)	Childhood	https://ocg.cancer.gov/programs/target/data-matrix
TARGET.NBL_TARGET.30.PAPTCR.01A.01R	TARGET	Neurblastoma (TARGET)	Childhood	https://ocg.cancer.gov/programs/target/data-matrix
TARGET.NBL_TARGET.30.PARYNK.01A.01R	TARGET	Neurblastoma (TARGET)	Childhood	https://ocg.cancer.gov/programs/target/data-matrix
TARGET.NBL_TARGET.30.PASPER.01A.01R	TARGET	Neurblastoma (TARGET)	Childhood	https://ocg.cancer.gov/programs/target/data-matrix
TARGET.NBL_TARGET.30.PATEPF.01A.01R	TARGET	Neurblastoma (TARGET)	Childhood	https://ocg.cancer.gov/programs/target/data-matrix
TARGET.NBL_TARGET.30.PAPICY.01A.01R	TARGET	Neurblastoma (TARGET)	Childhood	https://ocg.cancer.gov/programs/target/data-matrix
TARGET.NBL_TARGET.30.PATDXG.01A.01R	TARGET	Neurblastoma (TARGET)	Childhood	https://ocg.cancer.gov/programs/target/data-matrix
TARGET.NBL_TARGET.30.PAMZMG.01A.01R	TARGET	Neurblastoma (TARGET)	Childhood	https://ocg.cancer.gov/programs/target/data-matrix
TARGET.NBL_TARGET.30.PAPBGH.01A.01R	TARGET	Neurblastoma (TARGET)	Childhood	https://ocg.cancer.gov/programs/target/data-matrix
TARGET.NBL_TARGET.30.PASGAP.01A.01R	TARGET	Neurblastoma (TARGET)	Childhood	https://ocg.cancer.gov/programs/target/data-matrix
TARGET.NBL_TARGET.30.PALWVJ.01A.01R	TARGET	Neurblastoma (TARGET)	Childhood	https://ocg.cancer.gov/programs/target/data-matrix
TARGET.NBL_TARGET.30.PAPLSD.01A.01R	TARGET	Neurblastoma (TARGET)	Childhood	https://ocg.cancer.gov/programs/target/data-matrix
TARGET.NBL_TARGET.30.PASZKE.01A.01R	TARGET	Neurblastoma (TARGET)	Childhood	https://ocg.cancer.gov/programs/target/data-matrix
TARGET.NBL_TARGET.30.PASEGA.01A.01R	TARGET	Neurblastoma (TARGET)	Childhood	https://ocg.cancer.gov/programs/target/data-matrix
TARGET.NBL_TARGET.30.PASNZU.01A.01R	TARGET	Neurblastoma (TARGET)	Childhood	https://ocg.cancer.gov/programs/target/data-matrix
TARGET.NBL_TARGET.30.PATGLU.01A.01R	TARGET	Neurblastoma (TARGET)	Childhood	https://ocg.cancer.gov/programs/target/data-matrix
TARGET.NBL_TARGET.30.PALUYS.01A.01R	TARGET	Neurblastoma (TARGET)	Childhood	https://ocg.cancer.gov/programs/target/data-matrix
TARGET.NBL_TARGET.30.PARKGJ.01A.01R	TARGET	Neurblastoma (TARGET)	Childhood	https://ocg.cancer.gov/programs/target/data-matrix
TARGET.NBL_TARGET.30.PASXRJ.01A.01R	TARGET	Neurblastoma (TARGET)	Childhood	https://ocg.cancer.gov/programs/target/data-matrix
TARGET.RT_TARGET.52.PABKLN.01A.01R	TARGET	Rhabdoid Tumor (TARGET)	Childhood	https://ocg.cancer.gov/programs/target/data-matrix
TARGET.RT_TARGET.52.PADWRZ.01A.01R	TARGET	Rhabdoid Tumor (TARGET)	Childhood	https://ocg.cancer.gov/programs/target/data-matrix
TARGET.RT_TARGET.52.PADYCE.01A.01R	TARGET	Rhabdoid Tumor (TARGET)	Childhood	https://ocg.cancer.gov/programs/target/data-matrix
TARGET.RT_TARGET.52.PADYZI.01A.01R	TARGET	Rhabdoid Tumor (TARGET)	Childhood	https://ocg.cancer.gov/programs/target/data-matrix
TARGET.RT_TARGET.52.PAEHIP.01A.01R	TARGET	Rhabdoid Tumor (TARGET)	Childhood	https://ocg.cancer.gov/programs/target/data-matrix
TARGET.RT_TARGET.52.PAJLRA.01A.01R	TARGET	Rhabdoid Tumor (TARGET)	Childhood	https://ocg.cancer.gov/programs/target/data-matrix
TARGET.RT_TARGET.52.PAJLWM.01A.01R	TARGET	Rhabdoid Tumor (TARGET)	Childhood	https://ocg.cancer.gov/programs/target/data-matrix
TARGET.RT_TARGET.52.PAJMBW.01A.01R	TARGET	Rhabdoid Tumor (TARGET)	Childhood	https://ocg.cancer.gov/programs/target/data-matrix
TARGET.RT_TARGET.52.PAJMRB.01A.01R	TARGET	Rhabdoid Tumor (TARGET)	Childhood	https://ocg.cancer.gov/programs/target/data-matrix
TARGET.RT_TARGET.52.PAJNER.01A.01R	TARGET	Rhabdoid Tumor (TARGET)	Childhood	https://ocg.cancer.gov/programs/target/data-matrix
TARGET.RT_TARGET.52.PAJNFP.01A.01R	TARGET	Rhabdoid Tumor (TARGET)	Childhood	https://ocg.cancer.gov/programs/target/data-matrix
TARGET.RT_TARGET.52.PAJNFZ.01A.01R	TARGET	Rhabdoid Tumor (TARGET)	Childhood	https://ocg.cancer.gov/programs/target/data-matrix
TARGET.RT_TARGET.52.PAJPHJ.01A.01R	TARGET	Rhabdoid Tumor (TARGET)	Childhood	https://ocg.cancer.gov/programs/target/data-matrix
TARGET.RT_TARGET.52.PAKHTL.01A.01R	TARGET	Rhabdoid Tumor (TARGET)	Childhood	https://ocg.cancer.gov/programs/target/data-matrix
TARGET.RT_TARGET.52.PAKLYZ.01A.01R	TARGET	Rhabdoid Tumor (TARGET)	Childhood	https://ocg.cancer.gov/programs/target/data-matrix
TARGET.RT_TARGET.52.PAKPEW.01A.01R	TARGET	Rhabdoid Tumor (TARGET)	Childhood	https://ocg.cancer.gov/programs/target/data-matrix
TARGET.RT_TARGET.52.PAKTCT.01A.01R	TARGET	Rhabdoid Tumor (TARGET)	Childhood	https://ocg.cancer.gov/programs/target/data-matrix
TARGET.RT_TARGET.52.PARECB.01A.01R	TARGET	Rhabdoid Tumor (TARGET)	Childhood	https://ocg.cancer.gov/programs/target/data-matrix
TARGET.RT_TARGET.52.PAREWI.01A.02R	TARGET	Rhabdoid Tumor (TARGET)	Childhood	https://ocg.cancer.gov/programs/target/data-matrix
TARGET.RT_TARGET.52.PARGRN.01A.01R	TARGET	Rhabdoid Tumor (TARGET)	Childhood	https://ocg.cancer.gov/programs/target/data-matrix
TARGET.RT_TARGET.52.PARIRN.01A.01R	TARGET	Rhabdoid Tumor (TARGET)	Childhood	https://ocg.cancer.gov/programs/target/data-matrix
TARGET.RT_TARGET.52.PARKKN.01A.01R	TARGET	Rhabdoid Tumor (TARGET)	Childhood	https://ocg.cancer.gov/programs/target/data-matrix
TARGET.RT_TARGET.52.PARPFY.01A.01R	TARGET	Rhabdoid Tumor (TARGET)	Childhood	https://ocg.cancer.gov/programs/target/data-matrix
TARGET.RT_TARGET.52.PARRCL.01A.01R	TARGET	Rhabdoid Tumor (TARGET)	Childhood	https://ocg.cancer.gov/programs/target/data-matrix
TARGET.RT_TARGET.52.PARTKH.01A.01R	TARGET	Rhabdoid Tumor (TARGET)	Childhood	https://ocg.cancer.gov/programs/target/data-matrix
TARGET.RT_TARGET.52.PARUGK.01A.01R	TARGET	Rhabdoid Tumor (TARGET)	Childhood	https://ocg.cancer.gov/programs/target/data-matrix
TARGET.RT_TARGET.52.PARZBI.01A.02R	TARGET	Rhabdoid Tumor (TARGET)	Childhood	https://ocg.cancer.gov/programs/target/data-matrix
TARGET.RT_TARGET.52.PARZRH.01A.02R	TARGET	Rhabdoid Tumor (TARGET)	Childhood	https://ocg.cancer.gov/programs/target/data-matrix
TARGET.RT_TARGET.52.PASABD.01A.01R	TARGET	Rhabdoid Tumor (TARGET)	Childhood	https://ocg.cancer.gov/programs/target/data-matrix
TARGET.RT_TARGET.52.PASADZ.01A.01R	TARGET	Rhabdoid Tumor (TARGET)	Childhood	https://ocg.cancer.gov/programs/target/data-matrix
TARGET.RT_TARGET.52.PASAMZ.01A.01R	TARGET	Rhabdoid Tumor (TARGET)	Childhood	https://ocg.cancer.gov/programs/target/data-matrix
TARGET.RT_TARGET.52.PASCDH.01A.01R	TARGET	Rhabdoid Tumor (TARGET)	Childhood	https://ocg.cancer.gov/programs/target/data-matrix
TARGET.RT_TARGET.52.PASDLA.01A.01R	TARGET	Rhabdoid Tumor (TARGET)	Childhood	https://ocg.cancer.gov/programs/target/data-matrix
TARGET.RT_TARGET.52.PASGCL.01A.02R	TARGET	Rhabdoid Tumor (TARGET)	Childhood	https://ocg.cancer.gov/programs/target/data-matrix
TARGET.RT_TARGET.52.PASGGN.01A.01R	TARGET	Rhabdoid Tumor (TARGET)	Childhood	https://ocg.cancer.gov/programs/target/data-matrix
TARGET.RT_TARGET.52.PASILR.01A.01R	TARGET	Rhabdoid Tumor (TARGET)	Childhood	https://ocg.cancer.gov/programs/target/data-matrix
TARGET.RT_TARGET.52.PASNED.01A.01R	TARGET	Rhabdoid Tumor (TARGET)	Childhood	https://ocg.cancer.gov/programs/target/data-matrix
TARGET.RT_TARGET.52.PASRHU.01A.02R	TARGET	Rhabdoid Tumor (TARGET)	Childhood	https://ocg.cancer.gov/programs/target/data-matrix
TARGET.RT_TARGET.52.PASVDP.01A.01R	TARGET	Rhabdoid Tumor (TARGET)	Childhood	https://ocg.cancer.gov/programs/target/data-matrix
TARGET.RT_TARGET.52.PASWZZ.01A.01R	TARGET	Rhabdoid Tumor (TARGET)	Childhood	https://ocg.cancer.gov/programs/target/data-matrix
TARGET.RT_TARGET.52.PASXGF.01A.01R	TARGET	Rhabdoid Tumor (TARGET)	Childhood	https://ocg.cancer.gov/programs/target/data-matrix
TARGET.RT_TARGET.52.PASXNA.01A.01R	TARGET	Rhabdoid Tumor (TARGET)	Childhood	https://ocg.cancer.gov/programs/target/data-matrix
TARGET.RT_TARGET.52.PASYNF.01A.01R	TARGET	Rhabdoid Tumor (TARGET)	Childhood	https://ocg.cancer.gov/programs/target/data-matrix
TARGET.RT_TARGET.52.PASZYE.01A.01R	TARGET	Rhabdoid Tumor (TARGET)	Childhood	https://ocg.cancer.gov/programs/target/data-matrix
TARGET.RT_TARGET.52.PATAFT.01A.01R	TARGET	Rhabdoid Tumor (TARGET)	Childhood	https://ocg.cancer.gov/programs/target/data-matrix
TARGET.RT_TARGET.52.PATBLF.01A.01R	TARGET	Rhabdoid Tumor (TARGET)	Childhood	https://ocg.cancer.gov/programs/target/data-matrix
TARGET.RT_TARGET.52.PATDVL.01A.01R	TARGET	Rhabdoid Tumor (TARGET)	Childhood	https://ocg.cancer.gov/programs/target/data-matrix
TARGET.RT_TARGET.52.PATENH.01A.01R	TARGET	Rhabdoid Tumor (TARGET)	Childhood	https://ocg.cancer.gov/programs/target/data-matrix
TARGET.RT_TARGET.52.PATFXW.01A.01R	TARGET	Rhabdoid Tumor (TARGET)	Childhood	https://ocg.cancer.gov/programs/target/data-matrix
TARGET.RT_TARGET.52.PATFZZ.01A.01R	TARGET	Rhabdoid Tumor (TARGET)	Childhood	https://ocg.cancer.gov/programs/target/data-matrix
TARGET.RT_TARGET.52.PATXEE.01A.01R	TARGET	Rhabdoid Tumor (TARGET)	Childhood	https://ocg.cancer.gov/programs/target/data-matrix
TARGET.RT_TARGET.52.PATXKA.01A.01R	TARGET	Rhabdoid Tumor (TARGET)	Childhood	https://ocg.cancer.gov/programs/target/data-matrix
TARGET.RT_TARGET.52.PAUCGJ.01A.01R	TARGET	Rhabdoid Tumor (TARGET)	Childhood	https://ocg.cancer.gov/programs/target/data-matrix
TARGET.RT_TARGET.52.PAUDPV.01A.01R	TARGET	Rhabdoid Tumor (TARGET)	Childhood	https://ocg.cancer.gov/programs/target/data-matrix
TARGET.RT_TARGET.52.PAUEKW.01A.01R	TARGET	Rhabdoid Tumor (TARGET)	Childhood	https://ocg.cancer.gov/programs/target/data-matrix
TARGET.RT_TARGET.52.PAUFVP.01A.01R	TARGET	Rhabdoid Tumor (TARGET)	Childhood	https://ocg.cancer.gov/programs/target/data-matrix
TARGET.RT_TARGET.52.PAUGYZ.01A.01R	TARGET	Rhabdoid Tumor (TARGET)	Childhood	https://ocg.cancer.gov/programs/target/data-matrix
TARGET.RT_TARGET.52.PAUHAZ.01A.01R	TARGET	Rhabdoid Tumor (TARGET)	Childhood	https://ocg.cancer.gov/programs/target/data-matrix
TARGET.RT_TARGET.52.PAUNPA.01A.01R	TARGET	Rhabdoid Tumor (TARGET)	Childhood	https://ocg.cancer.gov/programs/target/data-matrix
TARGET.RT_TARGET.52.PAVCKS.01A.01R	TARGET	Rhabdoid Tumor (TARGET)	Childhood	https://ocg.cancer.gov/programs/target/data-matrix
TARGET.RT_TARGET.52.PAVDPR.01A.01R	TARGET	Rhabdoid Tumor (TARGET)	Childhood	https://ocg.cancer.gov/programs/target/data-matrix
TARGET.RT_TARGET.52.PAVITI.01A.01R	TARGET	Rhabdoid Tumor (TARGET)	Childhood	https://ocg.cancer.gov/programs/target/data-matrix
TARGET.RT_TARGET.52.PAVVIT.01A.01R	TARGET	Rhabdoid Tumor (TARGET)	Childhood	https://ocg.cancer.gov/programs/target/data-matrix
TARGET.RT_TARGET.52.PAWFBL.01A.01R	TARGET	Rhabdoid Tumor (TARGET)	Childhood	https://ocg.cancer.gov/programs/target/data-matrix
TARGET.RT_TARGET.52.PAWFWK.01A.01R	TARGET	Rhabdoid Tumor (TARGET)	Childhood	https://ocg.cancer.gov/programs/target/data-matrix
TARGET.WT_TARGET.50.PALKRS.01A.01R	TARGET	Wilms Tumor (TARGET)	Childhood	https://ocg.cancer.gov/programs/target/data-matrix
TARGET.WT_TARGET.50.PAKZHF.01A.01R	TARGET	Wilms Tumor (TARGET)	Childhood	https://ocg.cancer.gov/programs/target/data-matrix
TARGET.WT_TARGET.50.PAJMEL.01A.01R	TARGET	Wilms Tumor (TARGET)	Childhood	https://ocg.cancer.gov/programs/target/data-matrix
TARGET.WT_TARGET.50.PAJNCZ.01A.01R	TARGET	Wilms Tumor (TARGET)	Childhood	https://ocg.cancer.gov/programs/target/data-matrix
TARGET.WT_TARGET.50.PAKSCC.01A.01R	TARGET	Wilms Tumor (TARGET)	Childhood	https://ocg.cancer.gov/programs/target/data-matrix
TARGET.WT_TARGET.50.PAKYFC.01A.01R	TARGET	Wilms Tumor (TARGET)	Childhood	https://ocg.cancer.gov/programs/target/data-matrix
TARGET.WT_TARGET.50.PAJNZU.01A.01R	TARGET	Wilms Tumor (TARGET)	Childhood	https://ocg.cancer.gov/programs/target/data-matrix
TARGET.WT_TARGET.50.PAJNTJ.01A.01R	TARGET	Wilms Tumor (TARGET)	Childhood	https://ocg.cancer.gov/programs/target/data-matrix
TARGET.WT_TARGET.50.PAJNUP.01A.01R	TARGET	Wilms Tumor (TARGET)	Childhood	https://ocg.cancer.gov/programs/target/data-matrix
TARGET.WT_TARGET.50.PAJPEW.01A.01R	TARGET	Wilms Tumor (TARGET)	Childhood	https://ocg.cancer.gov/programs/target/data-matrix
TARGET.WT_TARGET.50.PAJNNR.01A.01R	TARGET	Wilms Tumor (TARGET)	Childhood	https://ocg.cancer.gov/programs/target/data-matrix
TARGET.WT_TARGET.50.PAKULH.01A.02R	TARGET	Wilms Tumor (TARGET)	Childhood	https://ocg.cancer.gov/programs/target/data-matrix
TARGET.WT_TARGET.50.PALLFB.01A.01R	TARGET	Wilms Tumor (TARGET)	Childhood	https://ocg.cancer.gov/programs/target/data-matrix
TARGET.WT_TARGET.50.PALJIP.01A.01R	TARGET	Wilms Tumor (TARGET)	Childhood	https://ocg.cancer.gov/programs/target/data-matrix
TARGET.WT_TARGET.50.PAJNBN.01A.01R	TARGET	Wilms Tumor (TARGET)	Childhood	https://ocg.cancer.gov/programs/target/data-matrix
TARGET.WT_TARGET.50.PAJMSE.01A.01R	TARGET	Wilms Tumor (TARGET)	Childhood	https://ocg.cancer.gov/programs/target/data-matrix
TARGET.WT_TARGET.50.PAJMVC.01A.01R	TARGET	Wilms Tumor (TARGET)	Childhood	https://ocg.cancer.gov/programs/target/data-matrix
TARGET.WT_TARGET.50.PAECJB.01A.01R	TARGET	Wilms Tumor (TARGET)	Childhood	https://ocg.cancer.gov/programs/target/data-matrix
TARGET.WT_TARGET.50.PALGLU.01A.01R	TARGET	Wilms Tumor (TARGET)	Childhood	https://ocg.cancer.gov/programs/target/data-matrix
TARGET.WT_TARGET.50.PAKMSV.01A.01R	TARGET	Wilms Tumor (TARGET)	Childhood	https://ocg.cancer.gov/programs/target/data-matrix
TARGET.WT_TARGET.50.PAKGMU.01A.01R	TARGET	Wilms Tumor (TARGET)	Childhood	https://ocg.cancer.gov/programs/target/data-matrix
TARGET.WT_TARGET.50.CAAAAS.01A.01R	TARGET	Wilms Tumor (TARGET)	Childhood	https://ocg.cancer.gov/programs/target/data-matrix
TARGET.WT_TARGET.50.PAKSDG.01A.01R	TARGET	Wilms Tumor (TARGET)	Childhood	https://ocg.cancer.gov/programs/target/data-matrix
TARGET.WT_TARGET.50.PAJLSP.01A.01R	TARGET	Wilms Tumor (TARGET)	Childhood	https://ocg.cancer.gov/programs/target/data-matrix
TARGET.WT_TARGET.50.PAJNLT.01A.01R	TARGET	Wilms Tumor (TARGET)	Childhood	https://ocg.cancer.gov/programs/target/data-matrix
TARGET.WT_TARGET.50.PAJNGH.01A.01R	TARGET	Wilms Tumor (TARGET)	Childhood	https://ocg.cancer.gov/programs/target/data-matrix
TARGET.WT_TARGET.50.PAJPGY.01A.01R	TARGET	Wilms Tumor (TARGET)	Childhood	https://ocg.cancer.gov/programs/target/data-matrix
TARGET.WT_TARGET.50.PAJMEP.01A.01R	TARGET	Wilms Tumor (TARGET)	Childhood	https://ocg.cancer.gov/programs/target/data-matrix
TARGET.WT_TARGET.50.PAJNZK.01A.01R	TARGET	Wilms Tumor (TARGET)	Childhood	https://ocg.cancer.gov/programs/target/data-matrix
TARGET.WT_TARGET.50.PAJLNJ.01A.01R	TARGET	Wilms Tumor (TARGET)	Childhood	https://ocg.cancer.gov/programs/target/data-matrix
TARGET.WT_TARGET.50.CAAAAH.01A.01R	TARGET	Wilms Tumor (TARGET)	Childhood	https://ocg.cancer.gov/programs/target/data-matrix
TARGET.WT_TARGET.50.PAKWPM.01A.01R	TARGET	Wilms Tumor (TARGET)	Childhood	https://ocg.cancer.gov/programs/target/data-matrix
TARGET.WT_TARGET.50.PAJMVU.01A.01R	TARGET	Wilms Tumor (TARGET)	Childhood	https://ocg.cancer.gov/programs/target/data-matrix
TARGET.WT_TARGET.50.PAJLLF.01A.01R	TARGET	Wilms Tumor (TARGET)	Childhood	https://ocg.cancer.gov/programs/target/data-matrix
TARGET.WT_TARGET.50.PAJNZI.01A.01R	TARGET	Wilms Tumor (TARGET)	Childhood	https://ocg.cancer.gov/programs/target/data-matrix
TARGET.WT_TARGET.50.CAAAAM.01A.01R	TARGET	Wilms Tumor (TARGET)	Childhood	https://ocg.cancer.gov/programs/target/data-matrix
TARGET.WT_TARGET.50.PADXAY.01A.01R	TARGET	Wilms Tumor (TARGET)	Childhood	https://ocg.cancer.gov/programs/target/data-matrix
TARGET.WT_TARGET.50.PAKRCC.01A.02R	TARGET	Wilms Tumor (TARGET)	Childhood	https://ocg.cancer.gov/programs/target/data-matrix
TARGET.WT_TARGET.50.PALGVY.01A.01R	TARGET	Wilms Tumor (TARGET)	Childhood	https://ocg.cancer.gov/programs/target/data-matrix
TARGET.WT_TARGET.50.PALFRD.01A.01R	TARGET	Wilms Tumor (TARGET)	Childhood	https://ocg.cancer.gov/programs/target/data-matrix
TARGET.WT_TARGET.50.PAJLTI.01A.01R	TARGET	Wilms Tumor (TARGET)	Childhood	https://ocg.cancer.gov/programs/target/data-matrix
TARGET.WT_TARGET.50.CAAAAC.01A.01R	TARGET	Wilms Tumor (TARGET)	Childhood	https://ocg.cancer.gov/programs/target/data-matrix
TARGET.WT_TARGET.50.PAJNRL.01A.01R	TARGET	Wilms Tumor (TARGET)	Childhood	https://ocg.cancer.gov/programs/target/data-matrix
TARGET.WT_TARGET.50.CAAAAL.01A.01R	TARGET	Wilms Tumor (TARGET)	Childhood	https://ocg.cancer.gov/programs/target/data-matrix
TARGET.WT_TARGET.50.PAKYLT.01A.01R	TARGET	Wilms Tumor (TARGET)	Childhood	https://ocg.cancer.gov/programs/target/data-matrix
TARGET.WT_TARGET.50.PAJNDU.01A.01R	TARGET	Wilms Tumor (TARGET)	Childhood	https://ocg.cancer.gov/programs/target/data-matrix
TARGET.WT_TARGET.50.PAKKNS.01A.01R	TARGET	Wilms Tumor (TARGET)	Childhood	https://ocg.cancer.gov/programs/target/data-matrix
TARGET.WT_TARGET.50.PAJPCM.01A.01R	TARGET	Wilms Tumor (TARGET)	Childhood	https://ocg.cancer.gov/programs/target/data-matrix
TARGET.WT_TARGET.50.PAJMFU.01A.01R	TARGET	Wilms Tumor (TARGET)	Childhood	https://ocg.cancer.gov/programs/target/data-matrix
TARGET.WT_TARGET.50.PAKXWB.01A.01R	TARGET	Wilms Tumor (TARGET)	Childhood	https://ocg.cancer.gov/programs/target/data-matrix
TARGET.WT_TARGET.50.PAEBXA.01A.01R	TARGET	Wilms Tumor (TARGET)	Childhood	https://ocg.cancer.gov/programs/target/data-matrix
TARGET.WT_TARGET.50.PAJMEN.01A.01R	TARGET	Wilms Tumor (TARGET)	Childhood	https://ocg.cancer.gov/programs/target/data-matrix
TARGET.WT_TARGET.50.PAKNXS.01A.01R	TARGET	Wilms Tumor (TARGET)	Childhood	https://ocg.cancer.gov/programs/target/data-matrix
TARGET.WT_TARGET.50.PAJNYT.01A.02R	TARGET	Wilms Tumor (TARGET)	Childhood	https://ocg.cancer.gov/programs/target/data-matrix
TARGET.WT_TARGET.50.PALDWP.01A.01R	TARGET	Wilms Tumor (TARGET)	Childhood	https://ocg.cancer.gov/programs/target/data-matrix
TARGET.WT_TARGET.50.PAJNUS.01A.01R	TARGET	Wilms Tumor (TARGET)	Childhood	https://ocg.cancer.gov/programs/target/data-matrix
TARGET.WT_TARGET.50.PAJPAR.01A.01R	TARGET	Wilms Tumor (TARGET)	Childhood	https://ocg.cancer.gov/programs/target/data-matrix
TARGET.WT_TARGET.50.PAKVET.01A.01R	TARGET	Wilms Tumor (TARGET)	Childhood	https://ocg.cancer.gov/programs/target/data-matrix
TARGET.WT_TARGET.50.PALKCW.01A.01R	TARGET	Wilms Tumor (TARGET)	Childhood	https://ocg.cancer.gov/programs/target/data-matrix
TARGET.WT_TARGET.50.PAKZER.01A.01R	TARGET	Wilms Tumor (TARGET)	Childhood	https://ocg.cancer.gov/programs/target/data-matrix
TARGET.WT_TARGET.50.PAJPDN.01A.01R	TARGET	Wilms Tumor (TARGET)	Childhood	https://ocg.cancer.gov/programs/target/data-matrix
TARGET.WT_TARGET.50.CAAAAO.01A.01R	TARGET	Wilms Tumor (TARGET)	Childhood	https://ocg.cancer.gov/programs/target/data-matrix
TARGET.WT_TARGET.50.PAKKSE.01A.01R	TARGET	Wilms Tumor (TARGET)	Childhood	https://ocg.cancer.gov/programs/target/data-matrix
TARGET.WT_TARGET.50.PAJMRL.01A.01R	TARGET	Wilms Tumor (TARGET)	Childhood	https://ocg.cancer.gov/programs/target/data-matrix
TARGET.WT_TARGET.50.PAJNZS.01A.01R	TARGET	Wilms Tumor (TARGET)	Childhood	https://ocg.cancer.gov/programs/target/data-matrix
TARGET.WT_TARGET.50.PAKZFK.01A.01R	TARGET	Wilms Tumor (TARGET)	Childhood	https://ocg.cancer.gov/programs/target/data-matrix
TARGET.WT_TARGET.50.PAJPAU.01A.01R	TARGET	Wilms Tumor (TARGET)	Childhood	https://ocg.cancer.gov/programs/target/data-matrix
TARGET.WT_TARGET.50.PAJPDC.01A.01R	TARGET	Wilms Tumor (TARGET)	Childhood	https://ocg.cancer.gov/programs/target/data-matrix
TARGET.WT_TARGET.50.PAKECR.01A.01R	TARGET	Wilms Tumor (TARGET)	Childhood	https://ocg.cancer.gov/programs/target/data-matrix
TARGET.WT_TARGET.50.PAJLPX.01A.01R	TARGET	Wilms Tumor (TARGET)	Childhood	https://ocg.cancer.gov/programs/target/data-matrix
TARGET.WT_TARGET.50.PAKNAL.01A.01R	TARGET	Wilms Tumor (TARGET)	Childhood	https://ocg.cancer.gov/programs/target/data-matrix
TARGET.WT_TARGET.50.PAJMFY.01A.01R	TARGET	Wilms Tumor (TARGET)	Childhood	https://ocg.cancer.gov/programs/target/data-matrix
TARGET.WT_TARGET.50.PAKGZX.01A.01R	TARGET	Wilms Tumor (TARGET)	Childhood	https://ocg.cancer.gov/programs/target/data-matrix
TARGET.WT_TARGET.50.PAKRZW.01A.01R	TARGET	Wilms Tumor (TARGET)	Childhood	https://ocg.cancer.gov/programs/target/data-matrix
TARGET.WT_TARGET.50.PAKPDF.01A.01R	TARGET	Wilms Tumor (TARGET)	Childhood	https://ocg.cancer.gov/programs/target/data-matrix
TARGET.WT_TARGET.50.PADZUB.01A.01R	TARGET	Wilms Tumor (TARGET)	Childhood	https://ocg.cancer.gov/programs/target/data-matrix
TARGET.WT_TARGET.50.PAJMKJ.01A.01R	TARGET	Wilms Tumor (TARGET)	Childhood	https://ocg.cancer.gov/programs/target/data-matrix
TARGET.WT_TARGET.50.PAJNEC.01A.01R	TARGET	Wilms Tumor (TARGET)	Childhood	https://ocg.cancer.gov/programs/target/data-matrix
TARGET.WT_TARGET.50.PAJNVX.01A.01R	TARGET	Wilms Tumor (TARGET)	Childhood	https://ocg.cancer.gov/programs/target/data-matrix
TARGET.WT_TARGET.50.PAKNTW.01A.02R	TARGET	Wilms Tumor (TARGET)	Childhood	https://ocg.cancer.gov/programs/target/data-matrix
TARGET.WT_TARGET.50.PAJMLI.01A.01R	TARGET	Wilms Tumor (TARGET)	Childhood	https://ocg.cancer.gov/programs/target/data-matrix
TARGET.WT_TARGET.50.CAAAAJ.01A.01R	TARGET	Wilms Tumor (TARGET)	Childhood	https://ocg.cancer.gov/programs/target/data-matrix
TARGET.WT_TARGET.50.PALDTE.01A.01R	TARGET	Wilms Tumor (TARGET)	Childhood	https://ocg.cancer.gov/programs/target/data-matrix
TARGET.WT_TARGET.50.PAJMMY.01A.01R	TARGET	Wilms Tumor (TARGET)	Childhood	https://ocg.cancer.gov/programs/target/data-matrix
TARGET.WT_TARGET.50.PAJLKR.01A.01R	TARGET	Wilms Tumor (TARGET)	Childhood	https://ocg.cancer.gov/programs/target/data-matrix
TARGET.WT_TARGET.50.PAJNAA.01A.01R	TARGET	Wilms Tumor (TARGET)	Childhood	https://ocg.cancer.gov/programs/target/data-matrix
TARGET.WT_TARGET.50.PAJNJJ.01A.01R	TARGET	Wilms Tumor (TARGET)	Childhood	https://ocg.cancer.gov/programs/target/data-matrix
TARGET.WT_TARGET.50.PAKUIT.01A.01R	TARGET	Wilms Tumor (TARGET)	Childhood	https://ocg.cancer.gov/programs/target/data-matrix
TARGET.WT_TARGET.50.PAJNCJ.01A.01R	TARGET	Wilms Tumor (TARGET)	Childhood	https://ocg.cancer.gov/programs/target/data-matrix
TARGET.WT_TARGET.50.PAJLIP.01A.01R	TARGET	Wilms Tumor (TARGET)	Childhood	https://ocg.cancer.gov/programs/target/data-matrix
TARGET.WT_TARGET.50.PAJLTH.01A.01R	TARGET	Wilms Tumor (TARGET)	Childhood	https://ocg.cancer.gov/programs/target/data-matrix
TARGET.WT_TARGET.50.PAKNRX.01A.01R	TARGET	Wilms Tumor (TARGET)	Childhood	https://ocg.cancer.gov/programs/target/data-matrix
TARGET.WT_TARGET.50.PAJLWT.01A.01R	TARGET	Wilms Tumor (TARGET)	Childhood	https://ocg.cancer.gov/programs/target/data-matrix
TARGET.WT_TARGET.50.PAJPHA.01A.01R	TARGET	Wilms Tumor (TARGET)	Childhood	https://ocg.cancer.gov/programs/target/data-matrix
TARGET.WT_TARGET.50.PAJNVE.01A.01R	TARGET	Wilms Tumor (TARGET)	Childhood	https://ocg.cancer.gov/programs/target/data-matrix
TARGET.WT_TARGET.50.PAJMJT.01A.01R	TARGET	Wilms Tumor (TARGET)	Childhood	https://ocg.cancer.gov/programs/target/data-matrix
TARGET.WT_TARGET.50.PALERC.01A.01R	TARGET	Wilms Tumor (TARGET)	Childhood	https://ocg.cancer.gov/programs/target/data-matrix
TARGET.WT_TARGET.50.PAJNCC.01A.01R	TARGET	Wilms Tumor (TARGET)	Childhood	https://ocg.cancer.gov/programs/target/data-matrix
TARGET.WT_TARGET.50.PAJLKC.01A.01R	TARGET	Wilms Tumor (TARGET)	Childhood	https://ocg.cancer.gov/programs/target/data-matrix
TARGET.WT_TARGET.50.PAKMUB.01A.02R	TARGET	Wilms Tumor (TARGET)	Childhood	https://ocg.cancer.gov/programs/target/data-matrix
TARGET.WT_TARGET.50.PAEAFB.01A.01R	TARGET	Wilms Tumor (TARGET)	Childhood	https://ocg.cancer.gov/programs/target/data-matrix
TARGET.WT_TARGET.50.PAJMLZ.01A.01R	TARGET	Wilms Tumor (TARGET)	Childhood	https://ocg.cancer.gov/programs/target/data-matrix
TARGET.WT_TARGET.50.PALFME.01A.01R	TARGET	Wilms Tumor (TARGET)	Childhood	https://ocg.cancer.gov/programs/target/data-matrix
TARGET.WT_TARGET.50.PAKGED.01A.01R	TARGET	Wilms Tumor (TARGET)	Childhood	https://ocg.cancer.gov/programs/target/data-matrix
TARGET.WT_TARGET.50.PAJMUF.01A.01R	TARGET	Wilms Tumor (TARGET)	Childhood	https://ocg.cancer.gov/programs/target/data-matrix
TARGET.WT_TARGET.50.PAKXXF.01A.01R	TARGET	Wilms Tumor (TARGET)	Childhood	https://ocg.cancer.gov/programs/target/data-matrix
TARGET.WT_TARGET.50.PAJNAV.01A.01R	TARGET	Wilms Tumor (TARGET)	Childhood	https://ocg.cancer.gov/programs/target/data-matrix
TARGET.WT_TARGET.50.PAJNRH.01A.01R	TARGET	Wilms Tumor (TARGET)	Childhood	https://ocg.cancer.gov/programs/target/data-matrix
TARGET.WT_TARGET.50.PAJNNC.01A.01R	TARGET	Wilms Tumor (TARGET)	Childhood	https://ocg.cancer.gov/programs/target/data-matrix
TARGET.WT_TARGET.50.PAJMIZ.01A.01R	TARGET	Wilms Tumor (TARGET)	Childhood	https://ocg.cancer.gov/programs/target/data-matrix
TARGET.WT_TARGET.50.PALGAZ.01A.01R	TARGET	Wilms Tumor (TARGET)	Childhood	https://ocg.cancer.gov/programs/target/data-matrix
TARGET.WT_TARGET.50.PAJMXF.01A.01R	TARGET	Wilms Tumor (TARGET)	Childhood	https://ocg.cancer.gov/programs/target/data-matrix
TARGET.WT_TARGET.50.PAKRVH.01A.01R	TARGET	Wilms Tumor (TARGET)	Childhood	https://ocg.cancer.gov/programs/target/data-matrix
TARGET.WT_TARGET.50.PAKFYV.01A.01R	TARGET	Wilms Tumor (TARGET)	Childhood	https://ocg.cancer.gov/programs/target/data-matrix
TARGET.WT_TARGET.50.PAKJGM.01A.01R	TARGET	Wilms Tumor (TARGET)	Childhood	https://ocg.cancer.gov/programs/target/data-matrix
TARGET.WT_TARGET.50.PALEZT.01A.01R	TARGET	Wilms Tumor (TARGET)	Childhood	https://ocg.cancer.gov/programs/target/data-matrix
TARGET.WT_TARGET.50.PAKFME.01A.01R	TARGET	Wilms Tumor (TARGET)	Childhood	https://ocg.cancer.gov/programs/target/data-matrix
TARGET.WT_TARGET.50.CAAAAR.01A.01R	TARGET	Wilms Tumor (TARGET)	Childhood	https://ocg.cancer.gov/programs/target/data-matrix
TARGET.WT_TARGET.50.PAJNSL.01A.01R	TARGET	Wilms Tumor (TARGET)	Childhood	https://ocg.cancer.gov/programs/target/data-matrix
TARGET.WT_TARGET.50.PAJMKI.01A.01R	TARGET	Wilms Tumor (TARGET)	Childhood	https://ocg.cancer.gov/programs/target/data-matrix
SJACT001_D	StJudes	Adrenocortical Tumor	Childhood	McLeod et al. 2021
SJACT002_D	StJudes	Adrenocortical Tumor	Childhood	McLeod et al. 2021
SJACT003_D	StJudes	Adrenocortical Tumor	Childhood	McLeod et al. 2021
SJACT005_D	StJudes	Adrenocortical Tumor	Childhood	McLeod et al. 2021
SJACT006_D	StJudes	Adrenocortical Tumor	Childhood	McLeod et al. 2021
SJACT007_D	StJudes	Adrenocortical Tumor	Childhood	McLeod et al. 2021
SJACT060_D	StJudes	Adrenocortical Tumor	Childhood	McLeod et al. 2021
SJACT061_D	StJudes	Adrenocortical Tumor	Childhood	McLeod et al. 2021
SJACT062_D	StJudes	Adrenocortical Tumor	Childhood	McLeod et al. 2021
SJACT063_D	StJudes	Adrenocortical Tumor	Childhood	McLeod et al. 2021
SJACT064_D	StJudes	Adrenocortical Tumor	Childhood	McLeod et al. 2021
SJACT065_D	StJudes	Adrenocortical Tumor	Childhood	McLeod et al. 2021
SJACT066_D	StJudes	Adrenocortical Tumor	Childhood	McLeod et al. 2021
SJACT067_D	StJudes	Adrenocortical Tumor	Childhood	McLeod et al. 2021
SJACT068_D	StJudes	Adrenocortical Tumor	Childhood	McLeod et al. 2021
SJACT069_D	StJudes	Adrenocortical Tumor	Childhood	McLeod et al. 2021
SJACT070_D	StJudes	Adrenocortical Tumor	Childhood	McLeod et al. 2021
SJACT071_D	StJudes	Adrenocortical Tumor	Childhood	McLeod et al. 2021
SJBT030066_D1	StJudes	CNS/Brain Tumor	Childhood	McLeod et al. 2021
SJBT030067_D1	StJudes	CNS/Brain Tumor	Childhood	McLeod et al. 2021
SJBT030073_D1	StJudes	CNS/Brain Tumor	Childhood	McLeod et al. 2021
SJBT030076_D1	StJudes	CNS/Brain Tumor	Childhood	McLeod et al. 2021
SJBT030078_D1	StJudes	CNS/Brain Tumor	Childhood	McLeod et al. 2021
SJBT030081_D1	StJudes	CNS/Brain Tumor	Childhood	McLeod et al. 2021
SJBT030081_D2	StJudes	CNS/Brain Tumor	Childhood	McLeod et al. 2021
SJBT030086_D1	StJudes	CNS/Brain Tumor	Childhood	McLeod et al. 2021
SJBT030098_D1	StJudes	CNS/Brain Tumor	Childhood	McLeod et al. 2021
SJBT030109_D1	StJudes	CNS/Brain Tumor	Childhood	McLeod et al. 2021
SJBT030113_D1	StJudes	CNS/Brain Tumor	Childhood	McLeod et al. 2021
SJBT030128_D1	StJudes	CNS/Brain Tumor	Childhood	McLeod et al. 2021
SJBT030148_D1	StJudes	CNS/Brain Tumor	Childhood	McLeod et al. 2021
SJBT030154_D1	StJudes	CNS/Brain Tumor	Childhood	McLeod et al. 2021
SJBT030176_D1	StJudes	CNS/Brain Tumor	Childhood	McLeod et al. 2021
SJBT030193_D1	StJudes	CNS/Brain Tumor	Childhood	McLeod et al. 2021
SJBT030255_D1	StJudes	CNS/Brain Tumor	Childhood	McLeod et al. 2021
SJBT030283_D1	StJudes	CNS/Brain Tumor	Childhood	McLeod et al. 2021
SJBT030306_D1	StJudes	CNS/Brain Tumor	Childhood	McLeod et al. 2021
SJCPC001013_D1	StJudes	Choroid Plexus Carcinoma	Childhood	McLeod et al. 2021
SJCPC001014_D1	StJudes	Choroid Plexus Carcinoma	Childhood	McLeod et al. 2021
SJCPC001016_D1	StJudes	Choroid Plexus Carcinoma	Childhood	McLeod et al. 2021
SJCPC011756_D1	StJudes	Choroid Plexus Carcinoma	Childhood	McLeod et al. 2021
SJCPC011758_D1	StJudes	Choroid Plexus Carcinoma	Childhood	McLeod et al. 2021
SJCPC011759_D1	StJudes	Choroid Plexus Carcinoma	Childhood	McLeod et al. 2021
SJCPC011761_D1	StJudes	Choroid Plexus Carcinoma	Childhood	McLeod et al. 2021
SJCPC011762_D1	StJudes	Choroid Plexus Carcinoma	Childhood	McLeod et al. 2021
SJCPC011764_D1	StJudes	Choroid Plexus Carcinoma	Childhood	McLeod et al. 2021
SJCPC011765_D1	StJudes	Choroid Plexus Carcinoma	Childhood	McLeod et al. 2021
SJCPC011766_D1	StJudes	Choroid Plexus Carcinoma	Childhood	McLeod et al. 2021
SJCPC011768_D1	StJudes	Choroid Plexus Carcinoma	Childhood	McLeod et al. 2021
SJCPC011769_D1	StJudes	Choroid Plexus Carcinoma	Childhood	McLeod et al. 2021
SJCPC011770_D1	StJudes	Choroid Plexus Carcinoma	Childhood	McLeod et al. 2021
SJCPC011771_D1	StJudes	Choroid Plexus Carcinoma	Childhood	McLeod et al. 2021
SJCPC011772_D1	StJudes	Choroid Plexus Carcinoma	Childhood	McLeod et al. 2021
SJCPC011773_D1	StJudes	Choroid Plexus Carcinoma	Childhood	McLeod et al. 2021
SJCPC011774_D1	StJudes	Choroid Plexus Carcinoma	Childhood	McLeod et al. 2021
SJCPC011776_D1	StJudes	Choroid Plexus Carcinoma	Childhood	McLeod et al. 2021
SJCPC011777_D1	StJudes	Choroid Plexus Carcinoma	Childhood	McLeod et al. 2021
SJCPC011778_D1	StJudes	Choroid Plexus Carcinoma	Childhood	McLeod et al. 2021
SJDSRCT030010_D1	StJudes	Desmoplastic small round cell Tumor	Childhood	McLeod et al. 2021
SJDSRCT030016_D1	StJudes	Desmoplastic small round cell Tumor	Childhood	McLeod et al. 2021
SJDSRCT030041_D1	StJudes	Desmoplastic small round cell Tumor	Childhood	McLeod et al. 2021
SJDSRCT030041_D2	StJudes	Desmoplastic small round cell Tumor	Childhood	McLeod et al. 2021
SJDSRCT030041_D3	StJudes	Desmoplastic small round cell Tumor	Childhood	McLeod et al. 2021
SJDSRCT030041_D4	StJudes	Desmoplastic small round cell Tumor	Childhood	McLeod et al. 2021
SJEPD001501_D1	StJudes	Ependymoma	Childhood	McLeod et al. 2021
SJEPD001503_D1	StJudes	Ependymoma	Childhood	McLeod et al. 2021
SJEPD001504_D1	StJudes	Ependymoma	Childhood	McLeod et al. 2021
SJEPD001505_D1	StJudes	Ependymoma	Childhood	McLeod et al. 2021
SJEPD001506_D1	StJudes	Ependymoma	Childhood	McLeod et al. 2021
SJEPD001507_D1	StJudes	Ependymoma	Childhood	McLeod et al. 2021
SJEPD001508_D1	StJudes	Ependymoma	Childhood	McLeod et al. 2021
SJEPD001509_D1	StJudes	Ependymoma	Childhood	McLeod et al. 2021
SJEPD001511_D1	StJudes	Ependymoma	Childhood	McLeod et al. 2021
SJEPD001512_D1	StJudes	Ependymoma	Childhood	McLeod et al. 2021
SJEPD001513_D1	StJudes	Ependymoma	Childhood	McLeod et al. 2021
SJEPD001514_D1	StJudes	Ependymoma	Childhood	McLeod et al. 2021
SJEPD001515_D1	StJudes	Ependymoma	Childhood	McLeod et al. 2021
SJEPD001516_D1	StJudes	Ependymoma	Childhood	McLeod et al. 2021
SJEPD001517_D1	StJudes	Ependymoma	Childhood	McLeod et al. 2021
SJEPD001518_D1	StJudes	Ependymoma	Childhood	McLeod et al. 2021
SJEPD001519_D1	StJudes	Ependymoma	Childhood	McLeod et al. 2021
SJEPD001520_D1	StJudes	Ependymoma	Childhood	McLeod et al. 2021
SJEPD001521_D1	StJudes	Ependymoma	Childhood	McLeod et al. 2021
SJEPD001523_D1	StJudes	Ependymoma	Childhood	McLeod et al. 2021
SJEPD001525_D1	StJudes	Ependymoma	Childhood	McLeod et al. 2021
SJEPD001526_D1	StJudes	Ependymoma	Childhood	McLeod et al. 2021
SJEPD001528_D1	StJudes	Ependymoma	Childhood	McLeod et al. 2021
SJEPD001530_D1	StJudes	Ependymoma	Childhood	McLeod et al. 2021
SJEPD001531_D1	StJudes	Ependymoma	Childhood	McLeod et al. 2021
SJEPD001533_D1	StJudes	Ependymoma	Childhood	McLeod et al. 2021
SJEPD001534_D1	StJudes	Ependymoma	Childhood	McLeod et al. 2021
SJEPD001537_D1	StJudes	Ependymoma	Childhood	McLeod et al. 2021
SJEPD001539_D1	StJudes	Ependymoma	Childhood	McLeod et al. 2021
SJEPD001540_D1	StJudes	Ependymoma	Childhood	McLeod et al. 2021
SJEPD001541_D1	StJudes	Ependymoma	Childhood	McLeod et al. 2021
SJEPD001543_D1	StJudes	Ependymoma	Childhood	McLeod et al. 2021
SJEPD001544_D1	StJudes	Ependymoma	Childhood	McLeod et al. 2021
SJEPD002_D	StJudes	Ependymoma	Childhood	McLeod et al. 2021
SJEPD003_D	StJudes	Ependymoma	Childhood	McLeod et al. 2021
SJEPD004_D	StJudes	Ependymoma	Childhood	McLeod et al. 2021
SJEPD005_D	StJudes	Ependymoma	Childhood	McLeod et al. 2021
SJEPD006_D	StJudes	Ependymoma	Childhood	McLeod et al. 2021
SJEPD007_D	StJudes	Ependymoma	Childhood	McLeod et al. 2021
SJEPD008_D	StJudes	Ependymoma	Childhood	McLeod et al. 2021
SJEPD009108_D1	StJudes	Ependymoma	Childhood	McLeod et al. 2021
SJEPD009_D	StJudes	Ependymoma	Childhood	McLeod et al. 2021
SJEPD011_D	StJudes	Ependymoma	Childhood	McLeod et al. 2021
SJEPD012_D	StJudes	Ependymoma	Childhood	McLeod et al. 2021
SJEPD013_D	StJudes	Ependymoma	Childhood	McLeod et al. 2021
SJEPD014_D	StJudes	Ependymoma	Childhood	McLeod et al. 2021
SJEPD015_D	StJudes	Ependymoma	Childhood	McLeod et al. 2021
SJEPD016_D	StJudes	Ependymoma	Childhood	McLeod et al. 2021
SJEPD017_D	StJudes	Ependymoma	Childhood	McLeod et al. 2021
SJEPD019_D	StJudes	Ependymoma	Childhood	McLeod et al. 2021
SJEPD021_D	StJudes	Ependymoma	Childhood	McLeod et al. 2021
SJEPD022_D	StJudes	Ependymoma	Childhood	McLeod et al. 2021
SJEPD023_D	StJudes	Ependymoma	Childhood	McLeod et al. 2021
SJEPD025_D	StJudes	Ependymoma	Childhood	McLeod et al. 2021
SJEPD027_D	StJudes	Ependymoma	Childhood	McLeod et al. 2021
SJEPD028_D	StJudes	Ependymoma	Childhood	McLeod et al. 2021
SJEPD029_D	StJudes	Ependymoma	Childhood	McLeod et al. 2021
SJEPD030060_D1	StJudes	Ependymoma	Childhood	McLeod et al. 2021
SJEPD030097_D1	StJudes	Ependymoma	Childhood	McLeod et al. 2021
SJEPD030146_D1	StJudes	Ependymoma	Childhood	McLeod et al. 2021
SJEPD030168_D1	StJudes	Ependymoma	Childhood	McLeod et al. 2021
SJEPD030169_D1	StJudes	Ependymoma	Childhood	McLeod et al. 2021
SJEPD030229_D1	StJudes	Ependymoma	Childhood	McLeod et al. 2021
SJEPD030232_D1	StJudes	Ependymoma	Childhood	McLeod et al. 2021
SJEPD030250_D1	StJudes	Ependymoma	Childhood	McLeod et al. 2021
SJEPD030277_D1	StJudes	Ependymoma	Childhood	McLeod et al. 2021
SJEPD030292_D1	StJudes	Ependymoma	Childhood	McLeod et al. 2021
SJEPD030_D	StJudes	Ependymoma	Childhood	McLeod et al. 2021
SJEPD031_D	StJudes	Ependymoma	Childhood	McLeod et al. 2021
SJEPD032_D	StJudes	Ependymoma	Childhood	McLeod et al. 2021
SJEPD033_D	StJudes	Ependymoma	Childhood	McLeod et al. 2021
SJEPD034_D	StJudes	Ependymoma	Childhood	McLeod et al. 2021
SJEPD035_D	StJudes	Ependymoma	Childhood	McLeod et al. 2021
SJEPD036_D	StJudes	Ependymoma	Childhood	McLeod et al. 2021
SJEPD037_D	StJudes	Ependymoma	Childhood	McLeod et al. 2021
SJEPD038_D	StJudes	Ependymoma	Childhood	McLeod et al. 2021
SJEPD039_D	StJudes	Ependymoma	Childhood	McLeod et al. 2021
SJEPD040_D	StJudes	Ependymoma	Childhood	McLeod et al. 2021
SJHGG002_D	StJudes	High Grade Glioma	Childhood	McLeod et al. 2021
SJHGG003_D	StJudes	High Grade Glioma	Childhood	McLeod et al. 2021
SJHGG004_D	StJudes	High Grade Glioma	Childhood	McLeod et al. 2021
SJHGG010_D	StJudes	High Grade Glioma	Childhood	McLeod et al. 2021
SJHGG011_D	StJudes	High Grade Glioma	Childhood	McLeod et al. 2021
SJHGG012_D	StJudes	High Grade Glioma	Childhood	McLeod et al. 2021
SJHGG013_D	StJudes	High Grade Glioma	Childhood	McLeod et al. 2021
SJHGG014_D	StJudes	High Grade Glioma	Childhood	McLeod et al. 2021
SJHGG015_D	StJudes	High Grade Glioma	Childhood	McLeod et al. 2021
SJHGG016_D	StJudes	High Grade Glioma	Childhood	McLeod et al. 2021
SJHGG017_D	StJudes	High Grade Glioma	Childhood	McLeod et al. 2021
SJHGG021_D	StJudes	High Grade Glioma	Childhood	McLeod et al. 2021
SJHGG024_D	StJudes	High Grade Glioma	Childhood	McLeod et al. 2021
SJHGG026_D	StJudes	High Grade Glioma	Childhood	McLeod et al. 2021
SJHGG027_D	StJudes	High Grade Glioma	Childhood	McLeod et al. 2021
SJHGG028_D	StJudes	High Grade Glioma	Childhood	McLeod et al. 2021
SJHGG030166_D1	StJudes	High Grade Glioma	Childhood	McLeod et al. 2021
SJHGG030179_D1	StJudes	High Grade Glioma	Childhood	McLeod et al. 2021
SJHGG030198_D1	StJudes	High Grade Glioma	Childhood	McLeod et al. 2021
SJHGG030230_D1	StJudes	High Grade Glioma	Childhood	McLeod et al. 2021
SJHGG030242_D1	StJudes	High Grade Glioma	Childhood	McLeod et al. 2021
SJHGG030284_D1	StJudes	High Grade Glioma	Childhood	McLeod et al. 2021
SJHGG030319_D1	StJudes	High Grade Glioma	Childhood	McLeod et al. 2021
SJHGG030335_D1	StJudes	High Grade Glioma	Childhood	McLeod et al. 2021
SJHGG030336_D1	StJudes	High Grade Glioma	Childhood	McLeod et al. 2021
SJHGG031_D	StJudes	High Grade Glioma	Childhood	McLeod et al. 2021
SJHGG032_D	StJudes	High Grade Glioma	Childhood	McLeod et al. 2021
SJHGG033_D	StJudes	High Grade Glioma	Childhood	McLeod et al. 2021
SJHGG034_D	StJudes	High Grade Glioma	Childhood	McLeod et al. 2021
SJHGG035_D	StJudes	High Grade Glioma	Childhood	McLeod et al. 2021
SJHGG039_D	StJudes	High Grade Glioma	Childhood	McLeod et al. 2021
SJHGG041_D	StJudes	High Grade Glioma	Childhood	McLeod et al. 2021
SJHGG042_D	StJudes	High Grade Glioma	Childhood	McLeod et al. 2021
SJHGG043_D	StJudes	High Grade Glioma	Childhood	McLeod et al. 2021
SJHGG081_D	StJudes	High Grade Glioma	Childhood	McLeod et al. 2021
SJHGG082_D	StJudes	High Grade Glioma	Childhood	McLeod et al. 2021
SJHGG083_D	StJudes	High Grade Glioma	Childhood	McLeod et al. 2021
SJHGG087_D	StJudes	High Grade Glioma	Childhood	McLeod et al. 2021
SJHGG090_D	StJudes	High Grade Glioma	Childhood	McLeod et al. 2021
SJHGG091_D	StJudes	High Grade Glioma	Childhood	McLeod et al. 2021
SJHGG094_D	StJudes	High Grade Glioma	Childhood	McLeod et al. 2021
SJHGG096_D	StJudes	High Grade Glioma	Childhood	McLeod et al. 2021
SJHGG099_D	StJudes	High Grade Glioma	Childhood	McLeod et al. 2021
SJHGG102_D	StJudes	High Grade Glioma	Childhood	McLeod et al. 2021
SJHGG103_D	StJudes	High Grade Glioma	Childhood	McLeod et al. 2021
SJHGG107_D	StJudes	High Grade Glioma	Childhood	McLeod et al. 2021
SJHGG112_D	StJudes	High Grade Glioma	Childhood	McLeod et al. 2021
SJHGG115_D	StJudes	High Grade Glioma	Childhood	McLeod et al. 2021
SJHGG127_D	StJudes	High Grade Glioma	Childhood	McLeod et al. 2021
SJHGG129_D	StJudes	High Grade Glioma	Childhood	McLeod et al. 2021
SJHGG136_D	StJudes	High Grade Glioma	Childhood	McLeod et al. 2021
SJHGG137_D	StJudes	High Grade Glioma	Childhood	McLeod et al. 2021
SJHGG138_D	StJudes	High Grade Glioma	Childhood	McLeod et al. 2021
SJHGG139_D	StJudes	High Grade Glioma	Childhood	McLeod et al. 2021
SJHGG140_D	StJudes	High Grade Glioma	Childhood	McLeod et al. 2021
SJHGG141_D	StJudes	High Grade Glioma	Childhood	McLeod et al. 2021
SJHGG142_D	StJudes	High Grade Glioma	Childhood	McLeod et al. 2021
SJHGG145_D	StJudes	High Grade Glioma	Childhood	McLeod et al. 2021
SJHGG146_D	StJudes	High Grade Glioma	Childhood	McLeod et al. 2021
SJLGG001206_D1	StJudes	Low Grade Glioma	Childhood	McLeod et al. 2021
SJLGG001211_D1	StJudes	Low Grade Glioma	Childhood	McLeod et al. 2021
SJLGG001212_D1	StJudes	Low Grade Glioma	Childhood	McLeod et al. 2021
SJLGG001220_D1	StJudes	Low Grade Glioma	Childhood	McLeod et al. 2021
SJLGG001259_D1	StJudes	Low Grade Glioma	Childhood	McLeod et al. 2021
SJLGG001262_D1	StJudes	Low Grade Glioma	Childhood	McLeod et al. 2021
SJLGG001264_D1	StJudes	Low Grade Glioma	Childhood	McLeod et al. 2021
SJLGG001268_D1	StJudes	Low Grade Glioma	Childhood	McLeod et al. 2021
SJLGG001270_D1	StJudes	Low Grade Glioma	Childhood	McLeod et al. 2021
SJLGG001271_D1	StJudes	Low Grade Glioma	Childhood	McLeod et al. 2021
SJLGG001272_D1	StJudes	Low Grade Glioma	Childhood	McLeod et al. 2021
SJLGG001278_D1	StJudes	Low Grade Glioma	Childhood	McLeod et al. 2021
SJLGG001_D	StJudes	Low Grade Glioma	Childhood	McLeod et al. 2021
SJLGG002_D	StJudes	Low Grade Glioma	Childhood	McLeod et al. 2021
SJLGG003_D	StJudes	Low Grade Glioma	Childhood	McLeod et al. 2021
SJLGG004_D	StJudes	Low Grade Glioma	Childhood	McLeod et al. 2021
SJLGG005_D	StJudes	Low Grade Glioma	Childhood	McLeod et al. 2021
SJLGG006_D	StJudes	Low Grade Glioma	Childhood	McLeod et al. 2021
SJLGG007_D	StJudes	Low Grade Glioma	Childhood	McLeod et al. 2021
SJLGG008_D	StJudes	Low Grade Glioma	Childhood	McLeod et al. 2021
SJLGG009_D	StJudes	Low Grade Glioma	Childhood	McLeod et al. 2021
SJLGG010129_D1	StJudes	Low Grade Glioma	Childhood	McLeod et al. 2021
SJLGG010130_D1	StJudes	Low Grade Glioma	Childhood	McLeod et al. 2021
SJLGG010669_D1	StJudes	Low Grade Glioma	Childhood	McLeod et al. 2021
SJLGG010670_D1	StJudes	Low Grade Glioma	Childhood	McLeod et al. 2021
SJLGG010671_D1	StJudes	Low Grade Glioma	Childhood	McLeod et al. 2021
SJLGG010672_D1	StJudes	Low Grade Glioma	Childhood	McLeod et al. 2021
SJLGG010673_D1	StJudes	Low Grade Glioma	Childhood	McLeod et al. 2021
SJLGG010674_D1	StJudes	Low Grade Glioma	Childhood	McLeod et al. 2021
SJLGG010675_D1	StJudes	Low Grade Glioma	Childhood	McLeod et al. 2021
SJLGG010676_D1	StJudes	Low Grade Glioma	Childhood	McLeod et al. 2021
SJLGG010677_D1	StJudes	Low Grade Glioma	Childhood	McLeod et al. 2021
SJLGG010678_D1	StJudes	Low Grade Glioma	Childhood	McLeod et al. 2021
SJLGG010679_D1	StJudes	Low Grade Glioma	Childhood	McLeod et al. 2021
SJLGG010680_D1	StJudes	Low Grade Glioma	Childhood	McLeod et al. 2021
SJLGG010_D	StJudes	Low Grade Glioma	Childhood	McLeod et al. 2021
SJLGG011283_D1	StJudes	Low Grade Glioma	Childhood	McLeod et al. 2021
SJLGG011284_D1	StJudes	Low Grade Glioma	Childhood	McLeod et al. 2021
SJLGG011285_D1	StJudes	Low Grade Glioma	Childhood	McLeod et al. 2021
SJLGG011286_D1	StJudes	Low Grade Glioma	Childhood	McLeod et al. 2021
SJLGG011287_D1	StJudes	Low Grade Glioma	Childhood	McLeod et al. 2021
SJLGG011288_D1	StJudes	Low Grade Glioma	Childhood	McLeod et al. 2021
SJLGG011289_D1	StJudes	Low Grade Glioma	Childhood	McLeod et al. 2021
SJLGG011290_D1	StJudes	Low Grade Glioma	Childhood	McLeod et al. 2021
SJLGG011_D	StJudes	Low Grade Glioma	Childhood	McLeod et al. 2021
SJLGG012_D	StJudes	Low Grade Glioma	Childhood	McLeod et al. 2021
SJLGG015_D	StJudes	Low Grade Glioma	Childhood	McLeod et al. 2021
SJLGG016_D	StJudes	Low Grade Glioma	Childhood	McLeod et al. 2021
SJLGG018_D	StJudes	Low Grade Glioma	Childhood	McLeod et al. 2021
SJLGG020_D	StJudes	Low Grade Glioma	Childhood	McLeod et al. 2021
SJLGG022_D	StJudes	Low Grade Glioma	Childhood	McLeod et al. 2021
SJLGG025_D	StJudes	Low Grade Glioma	Childhood	McLeod et al. 2021
SJLGG026_D	StJudes	Low Grade Glioma	Childhood	McLeod et al. 2021
SJLGG030162_D1	StJudes	Low Grade Glioma	Childhood	McLeod et al. 2021
SJLGG030165_D1	StJudes	Low Grade Glioma	Childhood	McLeod et al. 2021
SJLGG030182_D1	StJudes	Low Grade Glioma	Childhood	McLeod et al. 2021
SJLGG030202_D1	StJudes	Low Grade Glioma	Childhood	McLeod et al. 2021
SJLGG030321_D1	StJudes	Low Grade Glioma	Childhood	McLeod et al. 2021
SJLGG030326_D1	StJudes	Low Grade Glioma	Childhood	McLeod et al. 2021
SJLGG030340_D1	StJudes	Low Grade Glioma	Childhood	McLeod et al. 2021
SJLGG030341_D1	StJudes	Low Grade Glioma	Childhood	McLeod et al. 2021
SJLGG030365_D1	StJudes	Low Grade Glioma	Childhood	McLeod et al. 2021
SJLGG030_D	StJudes	Low Grade Glioma	Childhood	McLeod et al. 2021
SJLGG031_D	StJudes	Low Grade Glioma	Childhood	McLeod et al. 2021
SJLGG033_D	StJudes	Low Grade Glioma	Childhood	McLeod et al. 2021
SJLGG034_D	StJudes	Low Grade Glioma	Childhood	McLeod et al. 2021
SJLGG035_D	StJudes	Low Grade Glioma	Childhood	McLeod et al. 2021
SJLGG036_D	StJudes	Low Grade Glioma	Childhood	McLeod et al. 2021
SJLGG037_D	StJudes	Low Grade Glioma	Childhood	McLeod et al. 2021
SJLGG038_D	StJudes	Low Grade Glioma	Childhood	McLeod et al. 2021
SJLGG039_D	StJudes	Low Grade Glioma	Childhood	McLeod et al. 2021
SJLGG040_D	StJudes	Low Grade Glioma	Childhood	McLeod et al. 2021
SJLGG042_D	StJudes	Low Grade Glioma	Childhood	McLeod et al. 2021
SJLGG044_D	StJudes	Low Grade Glioma	Childhood	McLeod et al. 2021
SJLGG045_D	StJudes	Low Grade Glioma	Childhood	McLeod et al. 2021
SJLGG046_D	StJudes	Low Grade Glioma	Childhood	McLeod et al. 2021
SJLGG047_D	StJudes	Low Grade Glioma	Childhood	McLeod et al. 2021
SJLGG048_D	StJudes	Low Grade Glioma	Childhood	McLeod et al. 2021
SJLGG049_D	StJudes	Low Grade Glioma	Childhood	McLeod et al. 2021
SJLGG050_D	StJudes	Low Grade Glioma	Childhood	McLeod et al. 2021
SJLGG051_D	StJudes	Low Grade Glioma	Childhood	McLeod et al. 2021
SJLGG052_D	StJudes	Low Grade Glioma	Childhood	McLeod et al. 2021
SJLGG053_D	StJudes	Low Grade Glioma	Childhood	McLeod et al. 2021
SJLGG054_D	StJudes	Low Grade Glioma	Childhood	McLeod et al. 2021
SJLGG055_D	StJudes	Low Grade Glioma	Childhood	McLeod et al. 2021
SJLGG061_D	StJudes	Low Grade Glioma	Childhood	McLeod et al. 2021
SJLGG064_D	StJudes	Low Grade Glioma	Childhood	McLeod et al. 2021
SJLGG065_D	StJudes	Low Grade Glioma	Childhood	McLeod et al. 2021
SJMB002_D	StJudes	Medulloblastoma	Childhood	McLeod et al. 2021
SJMB008_D	StJudes	Medulloblastoma	Childhood	McLeod et al. 2021
SJMB009_E	StJudes	Medulloblastoma	Childhood	McLeod et al. 2021
SJMB026_D	StJudes	Medulloblastoma	Childhood	McLeod et al. 2021
SJMB028_D	StJudes	Medulloblastoma	Childhood	McLeod et al. 2021
SJMB030020_D1	StJudes	Medulloblastoma	Childhood	McLeod et al. 2021
SJMB030055_D1	StJudes	Medulloblastoma	Childhood	McLeod et al. 2021
SJMB030056_D1	StJudes	Medulloblastoma	Childhood	McLeod et al. 2021
SJMB030087_D1	StJudes	Medulloblastoma	Childhood	McLeod et al. 2021
SJMB030089_D1	StJudes	Medulloblastoma	Childhood	McLeod et al. 2021
SJMB030092_D1	StJudes	Medulloblastoma	Childhood	McLeod et al. 2021
SJMB030110_D1	StJudes	Medulloblastoma	Childhood	McLeod et al. 2021
SJMB030114_D1	StJudes	Medulloblastoma	Childhood	McLeod et al. 2021
SJMB030139_D1	StJudes	Medulloblastoma	Childhood	McLeod et al. 2021
SJMB030181_D1	StJudes	Medulloblastoma	Childhood	McLeod et al. 2021
SJMB030187_D1	StJudes	Medulloblastoma	Childhood	McLeod et al. 2021
SJMB030239_D1	StJudes	Medulloblastoma	Childhood	McLeod et al. 2021
SJMB030251_D1	StJudes	Medulloblastoma	Childhood	McLeod et al. 2021
SJMB030296_D1	StJudes	Medulloblastoma	Childhood	McLeod et al. 2021
SJMB030312_D1	StJudes	Medulloblastoma	Childhood	McLeod et al. 2021
SJMB030315_D1	StJudes	Medulloblastoma	Childhood	McLeod et al. 2021
SJMB030333_D1	StJudes	Medulloblastoma	Childhood	McLeod et al. 2021
SJMB030_D	StJudes	Medulloblastoma	Childhood	McLeod et al. 2021
SJMB031_D	StJudes	Medulloblastoma	Childhood	McLeod et al. 2021
SJMB052_D	StJudes	Medulloblastoma	Childhood	McLeod et al. 2021
SJMB067_D	StJudes	Medulloblastoma	Childhood	McLeod et al. 2021
SJMB087_D	StJudes	Medulloblastoma	Childhood	McLeod et al. 2021
SJMB122_D	StJudes	Medulloblastoma	Childhood	McLeod et al. 2021
SJMB139_D	StJudes	Medulloblastoma	Childhood	McLeod et al. 2021
SJNBL030002_D1	StJudes	Neuroblastoma	Childhood	McLeod et al. 2021
SJNBL030003_D1	StJudes	Neuroblastoma	Childhood	McLeod et al. 2021
SJNBL030014_D1	StJudes	Neuroblastoma	Childhood	McLeod et al. 2021
SJNBL030096_D1	StJudes	Neuroblastoma	Childhood	McLeod et al. 2021
SJNBL030107_D1	StJudes	Neuroblastoma	Childhood	McLeod et al. 2021
SJNBL030147_D1	StJudes	Neuroblastoma	Childhood	McLeod et al. 2021
SJNBL030152_D1	StJudes	Neuroblastoma	Childhood	McLeod et al. 2021
SJNBL030158_D1	StJudes	Neuroblastoma	Childhood	McLeod et al. 2021
SJNBL030177_D1	StJudes	Neuroblastoma	Childhood	McLeod et al. 2021
SJNBL030203_D1	StJudes	Neuroblastoma	Childhood	McLeod et al. 2021
SJNBL030224_D1	StJudes	Neuroblastoma	Childhood	McLeod et al. 2021
SJNBL030259_D1	StJudes	Neuroblastoma	Childhood	McLeod et al. 2021
SJNBL030307_D1	StJudes	Neuroblastoma	Childhood	McLeod et al. 2021
SJNBL030309_D1	StJudes	Neuroblastoma	Childhood	McLeod et al. 2021
SJNBL030339_D1	StJudes	Neuroblastoma	Childhood	McLeod et al. 2021
SJNBL101_D	StJudes	Neuroblastoma	Childhood	McLeod et al. 2021
SJNBL105_D	StJudes	Neuroblastoma	Childhood	McLeod et al. 2021
SJNBL107_D	StJudes	Neuroblastoma	Childhood	McLeod et al. 2021
SJNBL110_D	StJudes	Neuroblastoma	Childhood	McLeod et al. 2021
SJNBL117_D	StJudes	Neuroblastoma	Childhood	McLeod et al. 2021
SJOS001103_D1	StJudes	Osteosarcoma	Childhood	McLeod et al. 2021
SJOS001105_D1	StJudes	Osteosarcoma	Childhood	McLeod et al. 2021
SJOS001109_D1	StJudes	Osteosarcoma	Childhood	McLeod et al. 2021
SJOS001112_D1	StJudes	Osteosarcoma	Childhood	McLeod et al. 2021
SJOS001120_D1	StJudes	Osteosarcoma	Childhood	McLeod et al. 2021
SJOS006_D	StJudes	Osteosarcoma	Childhood	McLeod et al. 2021
SJOS007_D	StJudes	Osteosarcoma	Childhood	McLeod et al. 2021
SJOS008_D	StJudes	Osteosarcoma	Childhood	McLeod et al. 2021
SJOS010_D	StJudes	Osteosarcoma	Childhood	McLeod et al. 2021
SJOS011_D	StJudes	Osteosarcoma	Childhood	McLeod et al. 2021
SJOS013_D	StJudes	Osteosarcoma	Childhood	McLeod et al. 2021
SJOS014_D	StJudes	Osteosarcoma	Childhood	McLeod et al. 2021
SJOS017_D	StJudes	Osteosarcoma	Childhood	McLeod et al. 2021
SJOS018_D	StJudes	Osteosarcoma	Childhood	McLeod et al. 2021
SJOS019_D	StJudes	Osteosarcoma	Childhood	McLeod et al. 2021
SJOS030101_D1	StJudes	Osteosarcoma	Childhood	McLeod et al. 2021
SJOS030129_D1	StJudes	Osteosarcoma	Childhood	McLeod et al. 2021
SJOS030129_D2	StJudes	Osteosarcoma	Childhood	McLeod et al. 2021
SJOS030272_D1	StJudes	Osteosarcoma	Childhood	McLeod et al. 2021
SJOS030279_D1	StJudes	Osteosarcoma	Childhood	McLeod et al. 2021
SJRB003_D	StJudes	Retinoblastoma	Childhood	McLeod et al. 2021
SJRB030065_D1	StJudes	Retinoblastoma	Childhood	McLeod et al. 2021
SJRB030141_D1	StJudes	Retinoblastoma	Childhood	McLeod et al. 2021
SJRB030149_D1	StJudes	Retinoblastoma	Childhood	McLeod et al. 2021
SJRB030178_D1	StJudes	Retinoblastoma	Childhood	McLeod et al. 2021
SJRB030188_D1	StJudes	Retinoblastoma	Childhood	McLeod et al. 2021
SJRB030197_D1	StJudes	Retinoblastoma	Childhood	McLeod et al. 2021
SJRB030199_D1	StJudes	Retinoblastoma	Childhood	McLeod et al. 2021
SJRB030240_D1	StJudes	Retinoblastoma	Childhood	McLeod et al. 2021
SJRB030252_D1	StJudes	Retinoblastoma	Childhood	McLeod et al. 2021
SJRB030289_D1	StJudes	Retinoblastoma	Childhood	McLeod et al. 2021
SJRB030304_D1	StJudes	Retinoblastoma	Childhood	McLeod et al. 2021
SJRB030317_D1	StJudes	Retinoblastoma	Childhood	McLeod et al. 2021
SJRB031_D	StJudes	Retinoblastoma	Childhood	McLeod et al. 2021
SJRB051_D	StJudes	Retinoblastoma	Childhood	McLeod et al. 2021
SJRHB001_D	StJudes	Rhabdomyosarcoma	Childhood	McLeod et al. 2021
SJRHB002_D	StJudes	Rhabdomyosarcoma	Childhood	McLeod et al. 2021
SJRHB003_D	StJudes	Rhabdomyosarcoma	Childhood	McLeod et al. 2021
SJRHB004_D	StJudes	Rhabdomyosarcoma	Childhood	McLeod et al. 2021
SJRHB005_D	StJudes	Rhabdomyosarcoma	Childhood	McLeod et al. 2021
SJRHB006_D	StJudes	Rhabdomyosarcoma	Childhood	McLeod et al. 2021
SJRHB007_D	StJudes	Rhabdomyosarcoma	Childhood	McLeod et al. 2021
SJRHB008_D	StJudes	Rhabdomyosarcoma	Childhood	McLeod et al. 2021
SJRHB009_D	StJudes	Rhabdomyosarcoma	Childhood	McLeod et al. 2021
SJRHB010_D	StJudes	Rhabdomyosarcoma	Childhood	McLeod et al. 2021
SJRHB011_D	StJudes	Rhabdomyosarcoma	Childhood	McLeod et al. 2021
SJRHB012_D	StJudes	Rhabdomyosarcoma	Childhood	McLeod et al. 2021
SJRHB013_D	StJudes	Rhabdomyosarcoma	Childhood	McLeod et al. 2021
SJRHB015_D	StJudes	Rhabdomyosarcoma	Childhood	McLeod et al. 2021
SJRHB016_D	StJudes	Rhabdomyosarcoma	Childhood	McLeod et al. 2021
SJRHB017_D	StJudes	Rhabdomyosarcoma	Childhood	McLeod et al. 2021
SJRHB018_D	StJudes	Rhabdomyosarcoma	Childhood	McLeod et al. 2021
SJRHB019_D	StJudes	Rhabdomyosarcoma	Childhood	McLeod et al. 2021
SJRHB022_D	StJudes	Rhabdomyosarcoma	Childhood	McLeod et al. 2021
SJRHB023_D	StJudes	Rhabdomyosarcoma	Childhood	McLeod et al. 2021
SJRHB026_D	StJudes	Rhabdomyosarcoma	Childhood	McLeod et al. 2021
SJRHB027_D	StJudes	Rhabdomyosarcoma	Childhood	McLeod et al. 2021
SJRHB028_D	StJudes	Rhabdomyosarcoma	Childhood	McLeod et al. 2021
SJRHB030115_D1	StJudes	Rhabdomyosarcoma	Childhood	McLeod et al. 2021
SJRHB030142_D1	StJudes	Rhabdomyosarcoma	Childhood	McLeod et al. 2021
SJRHB030264_D1	StJudes	Rhabdomyosarcoma	Childhood	McLeod et al. 2021
SJRHB030348_D1	StJudes	Rhabdomyosarcoma	Childhood	McLeod et al. 2021
SJRHB031_D	StJudes	Rhabdomyosarcoma	Childhood	McLeod et al. 2021
SJRHB033_D	StJudes	Rhabdomyosarcoma	Childhood	McLeod et al. 2021
SJRHB034_D	StJudes	Rhabdomyosarcoma	Childhood	McLeod et al. 2021
SJRHB039_D	StJudes	Rhabdomyosarcoma	Childhood	McLeod et al. 2021
SJRHB045_D	StJudes	Rhabdomyosarcoma	Childhood	McLeod et al. 2021
SJRHB047_D	StJudes	Rhabdomyosarcoma	Childhood	McLeod et al. 2021
SJRHB048_D	StJudes	Rhabdomyosarcoma	Childhood	McLeod et al. 2021
SJRHB050_D	StJudes	Rhabdomyosarcoma	Childhood	McLeod et al. 2021
SJRHB056_D	StJudes	Rhabdomyosarcoma	Childhood	McLeod et al. 2021
SJWLM030062_D1	StJudes	Wilms Tumor	Childhood	McLeod et al. 2021
SJWLM030106_D1	StJudes	Wilms Tumor	Childhood	McLeod et al. 2021
SJWLM030138_D1	StJudes	Wilms Tumor	Childhood	McLeod et al. 2021
SJWLM030180_D1	StJudes	Wilms Tumor	Childhood	McLeod et al. 2021
SJWLM030180_D2	StJudes	Wilms Tumor	Childhood	McLeod et al. 2021
SJWLM030223_D1	StJudes	Wilms Tumor	Childhood	McLeod et al. 2021
SJWLM030234_D1	StJudes	Wilms Tumor	Childhood	McLeod et al. 2021
SJWLM030261_D1	StJudes	Wilms Tumor	Childhood	McLeod et al. 2021
SJWLM030261_D2	StJudes	Wilms Tumor	Childhood	McLeod et al. 2021
TCGA_136B7576.1108.4FA3.8254.6069F0CA879A	TCGA	Bladder Urothelial Carcinoma	Adult	https://www.cancer.gov/tcga
TCGA_CC960C25.E7AE.4EDB.AEEC.80B21CD2A7C2	TCGA	Bladder Urothelial Carcinoma	Adult	https://www.cancer.gov/tcga
TCGA_B5567E00.32AA.48D8.8087.1088C22B0994	TCGA	Bladder Urothelial Carcinoma	Adult	https://www.cancer.gov/tcga
TCGA_0999A56B.C2FA.4970.8542.D1ABDD5166BE	TCGA	Bladder Urothelial Carcinoma	Adult	https://www.cancer.gov/tcga
TCGA_0797DC35.6243.451D.9653.9649D390C0F4	TCGA	Bladder Urothelial Carcinoma	Adult	https://www.cancer.gov/tcga
TCGA_B6B48FC3.8C96.45FE.A0FB.8C94BB9FA78A	TCGA	Bladder Urothelial Carcinoma	Adult	https://www.cancer.gov/tcga
TCGA_6C0B851D.80A8.4E10.8328.9BA08D938849	TCGA	Bladder Urothelial Carcinoma	Adult	https://www.cancer.gov/tcga
TCGA_8EAAF41E.2F4D.4D8B.8AF4.3497D7E047BC	TCGA	Bladder Urothelial Carcinoma	Adult	https://www.cancer.gov/tcga
TCGA_8A6F9C75.7AEA.49CE.92E3.5058689276BC	TCGA	Bladder Urothelial Carcinoma	Adult	https://www.cancer.gov/tcga
TCGA_F7FC684A.10B6.4546.8FF5.76BC2A64C514	TCGA	Bladder Urothelial Carcinoma	Adult	https://www.cancer.gov/tcga
TCGA_5C7BC0D9.0B73.4377.BFE2.61A9B5FD5D5F	TCGA	Bladder Urothelial Carcinoma	Adult	https://www.cancer.gov/tcga
TCGA_1DF1C041.687F.4368.9225.7E2D03F5C2B3	TCGA	Bladder Urothelial Carcinoma	Adult	https://www.cancer.gov/tcga
TCGA_A3E44FB4.8385.4E39.88EB.F8E0D74E8938	TCGA	Bladder Urothelial Carcinoma	Adult	https://www.cancer.gov/tcga
TCGA_E93C4A65.43CE.4C2D.8DCB.29287FC969F2	TCGA	Bladder Urothelial Carcinoma	Adult	https://www.cancer.gov/tcga
TCGA_C8041089.E148.4B33.BBB7.9298B81A8832	TCGA	Bladder Urothelial Carcinoma	Adult	https://www.cancer.gov/tcga
TCGA_943037EA.C7DF.4941.B355.ECA21707EDD0	TCGA	Bladder Urothelial Carcinoma	Adult	https://www.cancer.gov/tcga
TCGA_B4013849.B1B4.45AD.8CE9.72D3C2683F3F	TCGA	Bladder Urothelial Carcinoma	Adult	https://www.cancer.gov/tcga
TCGA_D83CA5FB.D13C.49D2.B21B.928FA777F871	TCGA	Bladder Urothelial Carcinoma	Adult	https://www.cancer.gov/tcga
TCGA_6C8FCD10.3AD0.4B68.BC4B.FF47A3AD62FF	TCGA	Bladder Urothelial Carcinoma	Adult	https://www.cancer.gov/tcga
TCGA_AEF83C64.D347.42AC.B237.7B7D4A996FFD	TCGA	Bladder Urothelial Carcinoma	Adult	https://www.cancer.gov/tcga
TCGA_82341457.7386.4C56.9DAF.A8F020055685	TCGA	Bladder Urothelial Carcinoma	Adult	https://www.cancer.gov/tcga
TCGA_CF1DAD66.E423.4354.AF7C.58FC2394967A	TCGA	Bladder Urothelial Carcinoma	Adult	https://www.cancer.gov/tcga
TCGA_C1323790.6C24.4E54.A266.AE66588C1DD5	TCGA	Bladder Urothelial Carcinoma	Adult	https://www.cancer.gov/tcga
TCGA_C3DE4A5A.1832.49C8.8548.02BAF5E2F58C	TCGA	Bladder Urothelial Carcinoma	Adult	https://www.cancer.gov/tcga
TCGA_E773014C.98DE.4394.95F9.845E29F35A2B	TCGA	Bladder Urothelial Carcinoma	Adult	https://www.cancer.gov/tcga
TCGA_01B0AFA5.4EA9.4C2B.A375.7E1E4D9B3C09	TCGA	Bladder Urothelial Carcinoma	Adult	https://www.cancer.gov/tcga
TCGA_8CDFAE40.F216.4EA2.81FB.3DBCCF88285E	TCGA	Bladder Urothelial Carcinoma	Adult	https://www.cancer.gov/tcga
TCGA_3728E1DD.0F1C.4D31.98EC.6B12DF31E832	TCGA	Bladder Urothelial Carcinoma	Adult	https://www.cancer.gov/tcga
TCGA_8C2013DC.5057.496D.9EE1.EAB685D1FBD5	TCGA	Bladder Urothelial Carcinoma	Adult	https://www.cancer.gov/tcga
TCGA_5AE9C833.487F.44B8.ACF0.4CB87DD72B7F	TCGA	Bladder Urothelial Carcinoma	Adult	https://www.cancer.gov/tcga
TCGA_2E3FBFB8.8575.4FB3.9E7F.07F5BF4466E6	TCGA	Bladder Urothelial Carcinoma	Adult	https://www.cancer.gov/tcga
TCGA_50B17207.5E41.4CD3.BDBF.1F8EFBD8EE4E	TCGA	Bladder Urothelial Carcinoma	Adult	https://www.cancer.gov/tcga
TCGA_4AAD7B53.9AA9.404B.8888.13160458E476	TCGA	Bladder Urothelial Carcinoma	Adult	https://www.cancer.gov/tcga
TCGA_8399C064.FA69.4044.B7E5.7EFFC8DAEAE0	TCGA	Bladder Urothelial Carcinoma	Adult	https://www.cancer.gov/tcga
TCGA_EE759127.DAA0.4281.AC47.880BC8563114	TCGA	Bladder Urothelial Carcinoma	Adult	https://www.cancer.gov/tcga
TCGA_2A08011A.E15E.4754.B560.4637EF3A446B	TCGA	Bladder Urothelial Carcinoma	Adult	https://www.cancer.gov/tcga
TCGA_333F9855.9462.46B8.87C8.E9B01572C101	TCGA	Bladder Urothelial Carcinoma	Adult	https://www.cancer.gov/tcga
TCGA_2F9B6806.BFF2.45D9.95ED.44E5352F17E2	TCGA	Bladder Urothelial Carcinoma	Adult	https://www.cancer.gov/tcga
TCGA_5F7397B4.9770.406E.83D9.B70F3EC22471	TCGA	Bladder Urothelial Carcinoma	Adult	https://www.cancer.gov/tcga
TCGA_4571A92E.A240.4A6D.BC50.8971BD299287	TCGA	Bladder Urothelial Carcinoma	Adult	https://www.cancer.gov/tcga
TCGA_B03E342C.7DA6.4D7D.95F6.C6506B374627	TCGA	Bladder Urothelial Carcinoma	Adult	https://www.cancer.gov/tcga
TCGA_3E9EEE6E.F01D.453C.9F57.99EDFFA84C63	TCGA	Bladder Urothelial Carcinoma	Adult	https://www.cancer.gov/tcga
TCGA_5F057A65.5C32.4A97.AC8F.051E9FA50302	TCGA	Bladder Urothelial Carcinoma	Adult	https://www.cancer.gov/tcga
TCGA_5DBBFA87.FB32.4F5E.93E2.0F26FFC2DEEA	TCGA	Bladder Urothelial Carcinoma	Adult	https://www.cancer.gov/tcga
TCGA_E55AB18D.4929.4551.8561.F04399C6E13D	TCGA	Bladder Urothelial Carcinoma	Adult	https://www.cancer.gov/tcga
TCGA_EBE6A1A2.8084.4B84.BE78.43E3CD5EEA32	TCGA	Bladder Urothelial Carcinoma	Adult	https://www.cancer.gov/tcga
TCGA_9BDFB73A.076E.418B.B84E.381341688002	TCGA	Bladder Urothelial Carcinoma	Adult	https://www.cancer.gov/tcga
TCGA_E4898C93.DED6.4739.BAA3.E31F7C0208D9	TCGA	Bladder Urothelial Carcinoma	Adult	https://www.cancer.gov/tcga
TCGA_AF4B90A4.0B1C.4F3E.8014.9E5CA7DABDAC	TCGA	Bladder Urothelial Carcinoma	Adult	https://www.cancer.gov/tcga
TCGA_40BFC6A0.E6DA.4029.AAAF.3892DB08403C	TCGA	Bladder Urothelial Carcinoma	Adult	https://www.cancer.gov/tcga
TCGA_DC33C2B1.27D4.4997.AAFD.633162F52895	TCGA	Bladder Urothelial Carcinoma	Adult	https://www.cancer.gov/tcga
TCGA_2ACF1C92.C65E.4928.84D6.67F6EB755341	TCGA	Bladder Urothelial Carcinoma	Adult	https://www.cancer.gov/tcga
TCGA_16463364.F250.4D42.B5C6.309333E40B83	TCGA	Bladder Urothelial Carcinoma	Adult	https://www.cancer.gov/tcga
TCGA_2D908B91.5DFD.4EDF.A141.0C483266F71A	TCGA	Bladder Urothelial Carcinoma	Adult	https://www.cancer.gov/tcga
TCGA_02C77EEC.0D53.4CF0.8FF8.D8572B3724F9	TCGA	Bladder Urothelial Carcinoma	Adult	https://www.cancer.gov/tcga
TCGA_4C12FD64.4333.4686.9E10.AFB2589D3A9F	TCGA	Bladder Urothelial Carcinoma	Adult	https://www.cancer.gov/tcga
TCGA_EED135AF.363B.4669.9270.3ADA652F5F7E	TCGA	Bladder Urothelial Carcinoma	Adult	https://www.cancer.gov/tcga
TCGA_B0245553.F100.4235.BFC2.AB908C42E401	TCGA	Bladder Urothelial Carcinoma	Adult	https://www.cancer.gov/tcga
TCGA_F42EDEA7.271C.4A65.8113.62FA64424535	TCGA	Bladder Urothelial Carcinoma	Adult	https://www.cancer.gov/tcga
TCGA_2AF66787.E6A9.4DB0.91B8.D438A0778178	TCGA	Bladder Urothelial Carcinoma	Adult	https://www.cancer.gov/tcga
TCGA_EEEE43E2.5203.46D7.B554.F4CBC2E1881C	TCGA	Bladder Urothelial Carcinoma	Adult	https://www.cancer.gov/tcga
TCGA_23C3ADB8.41A1.4CB1.96C3.D9185324B114	TCGA	Bladder Urothelial Carcinoma	Adult	https://www.cancer.gov/tcga
TCGA_28BA5E13.8802.42DD.BBEC.7B14679CE3D9	TCGA	Bladder Urothelial Carcinoma	Adult	https://www.cancer.gov/tcga
TCGA_D6654189.0570.4603.8C92.3032F2CF7EF3	TCGA	Bladder Urothelial Carcinoma	Adult	https://www.cancer.gov/tcga
TCGA_9F09F075.F74B.4A74.A2EA.544E34E21BF3	TCGA	Bladder Urothelial Carcinoma	Adult	https://www.cancer.gov/tcga
TCGA_E64A5D3B.33DE.45B9.BDA2.4DB79EFF905C	TCGA	Bladder Urothelial Carcinoma	Adult	https://www.cancer.gov/tcga
TCGA_164DD212.0839.4644.8FEE.E6A07A60803B	TCGA	Bladder Urothelial Carcinoma	Adult	https://www.cancer.gov/tcga
TCGA_953A9F0A.EC20.4EC3.88B6.348D528FA561	TCGA	Bladder Urothelial Carcinoma	Adult	https://www.cancer.gov/tcga
TCGA_B52C2DCE.0567.47F0.8FCA.CA0F22D75C99	TCGA	Bladder Urothelial Carcinoma	Adult	https://www.cancer.gov/tcga
TCGA_BC2FF24C.25B4.48E9.B5AB.DD7D1C696253	TCGA	Bladder Urothelial Carcinoma	Adult	https://www.cancer.gov/tcga
TCGA_C7A7975B.A60E.4562.8B3A.BEE3A6F9B6A8	TCGA	Bladder Urothelial Carcinoma	Adult	https://www.cancer.gov/tcga
TCGA_B945DBB3.D95A.463A.918D.057F55D29418	TCGA	Bladder Urothelial Carcinoma	Adult	https://www.cancer.gov/tcga
TCGA_157390D2.EE7A.4EED.A445.2764163EF70A	TCGA	Bladder Urothelial Carcinoma	Adult	https://www.cancer.gov/tcga
TCGA_248C0F63.A5EF.4F6F.9536.07FEBE171BC9	TCGA	Bladder Urothelial Carcinoma	Adult	https://www.cancer.gov/tcga
TCGA_FC7423DC.B16B.49BF.A68C.110E43B6FE16	TCGA	Bladder Urothelial Carcinoma	Adult	https://www.cancer.gov/tcga
TCGA_EA6686DF.0A28.4271.90BA.76A5F9E62B39	TCGA	Bladder Urothelial Carcinoma	Adult	https://www.cancer.gov/tcga
TCGA_9747FD2F.D078.45CA.9D16.58D52A287323	TCGA	Bladder Urothelial Carcinoma	Adult	https://www.cancer.gov/tcga
TCGA_61DA3713.3DDA.4BB8.8814.1E4ACA3EDFA2	TCGA	Bladder Urothelial Carcinoma	Adult	https://www.cancer.gov/tcga
TCGA_3B663BB8.EBFB.420A.BEEF.FD87B94CE921	TCGA	Bladder Urothelial Carcinoma	Adult	https://www.cancer.gov/tcga
TCGA_2C03F87D.6AA1.41C2.8A78.454B8455320C	TCGA	Bladder Urothelial Carcinoma	Adult	https://www.cancer.gov/tcga
TCGA_A8AE6F61.125B.4103.9F45.3F4C86234826	TCGA	Bladder Urothelial Carcinoma	Adult	https://www.cancer.gov/tcga
TCGA_187000EF.D29E.4977.BE3A.4D28CB9F6DA9	TCGA	Bladder Urothelial Carcinoma	Adult	https://www.cancer.gov/tcga
TCGA_815F1327.2FDC.4FB2.94EB.CCD41ADFE47F	TCGA	Bladder Urothelial Carcinoma	Adult	https://www.cancer.gov/tcga
TCGA_2093B791.606A.4F18.8E0B.F8607DCB8256	TCGA	Bladder Urothelial Carcinoma	Adult	https://www.cancer.gov/tcga
TCGA_DE0477F7.ED87.484C.B59B.9F3773F71B05	TCGA	Bladder Urothelial Carcinoma	Adult	https://www.cancer.gov/tcga
TCGA_8538D0A7.BE16.41A9.901D.A2F4514E28BA	TCGA	Bladder Urothelial Carcinoma	Adult	https://www.cancer.gov/tcga
TCGA_F3F3D24B.A556.4A8F.A457.9632932E4C58	TCGA	Bladder Urothelial Carcinoma	Adult	https://www.cancer.gov/tcga
TCGA_00383B7F.7F37.48F2.B453.6041E97A9F4A	TCGA	Bladder Urothelial Carcinoma	Adult	https://www.cancer.gov/tcga
TCGA_13034342.456C.4A89.A936.A6F2DCC76F2B	TCGA	Bladder Urothelial Carcinoma	Adult	https://www.cancer.gov/tcga
TCGA_74D6FE0B.5A0B.49D2.901A.CAECE30D5ABB	TCGA	Bladder Urothelial Carcinoma	Adult	https://www.cancer.gov/tcga
TCGA_65F43000.6AD8.4C9A.AF16.737F60F13F31	TCGA	Bladder Urothelial Carcinoma	Adult	https://www.cancer.gov/tcga
TCGA_2050948C.479B.44B8.BF3A.2606A8BC822D	TCGA	Bladder Urothelial Carcinoma	Adult	https://www.cancer.gov/tcga
TCGA_A803F54F.6C7E.4CBC.A47C.1D0F5EC22CD8	TCGA	Bladder Urothelial Carcinoma	Adult	https://www.cancer.gov/tcga
TCGA_8A4AA6A6.74B5.455E.8908.8A86522BF3E7	TCGA	Bladder Urothelial Carcinoma	Adult	https://www.cancer.gov/tcga
TCGA_7465251E.7BC8.4179.8950.4E41836CF36B	TCGA	Bladder Urothelial Carcinoma	Adult	https://www.cancer.gov/tcga
TCGA_33DCD9BC.E944.4B57.9F3A.11DC4814E2C2	TCGA	Bladder Urothelial Carcinoma	Adult	https://www.cancer.gov/tcga
TCGA_401B9A41.E3AF.4AEB.BC81.A7C29A2183B3	TCGA	Bladder Urothelial Carcinoma	Adult	https://www.cancer.gov/tcga
TCGA_BBCF0FB7.DD2A.4037.BA10.603B84B242C0	TCGA	Bladder Urothelial Carcinoma	Adult	https://www.cancer.gov/tcga
TCGA_79BDCA7C.DAB8.455E.812A.A08265753D7A	TCGA	Bladder Urothelial Carcinoma	Adult	https://www.cancer.gov/tcga
TCGA_D0C80FD7.18E3.45F3.90E8.3387BA92BE25	TCGA	Bladder Urothelial Carcinoma	Adult	https://www.cancer.gov/tcga
TCGA_9A4517B1.170F.4BFB.8C4C.7CBDF64C737F	TCGA	Bladder Urothelial Carcinoma	Adult	https://www.cancer.gov/tcga
TCGA_B42C48A2.5F6C.4B28.BA09.B497470980A4	TCGA	Bladder Urothelial Carcinoma	Adult	https://www.cancer.gov/tcga
TCGA_B5BB6B5E.75C7.4E0B.BA74.B86E4DF8BF8E	TCGA	Bladder Urothelial Carcinoma	Adult	https://www.cancer.gov/tcga
TCGA_B5359AA3.DB8C.46E9.9240.8BECFC76FF11	TCGA	Bladder Urothelial Carcinoma	Adult	https://www.cancer.gov/tcga
TCGA_83CAFA8C.E9DD.47E7.AAB3.EA054D15CFD6	TCGA	Bladder Urothelial Carcinoma	Adult	https://www.cancer.gov/tcga
TCGA_6B75E046.9F34.49D2.976E.B58CC2E09577	TCGA	Bladder Urothelial Carcinoma	Adult	https://www.cancer.gov/tcga
TCGA_FCEE7969.ABFA.4898.ACFB.194E82661A3C	TCGA	Bladder Urothelial Carcinoma	Adult	https://www.cancer.gov/tcga
TCGA_151B0B5A.8270.4869.8547.DE9C33C7AA03	TCGA	Bladder Urothelial Carcinoma	Adult	https://www.cancer.gov/tcga
TCGA_B54317C9.8704.42A6.BE96.E12855874596	TCGA	Bladder Urothelial Carcinoma	Adult	https://www.cancer.gov/tcga
TCGA_759B6273.634D.4145.AA95.452D628BF100	TCGA	Bladder Urothelial Carcinoma	Adult	https://www.cancer.gov/tcga
TCGA_5DCBC0B2.62D4.409C.B7FD.833B2814395C	TCGA	Bladder Urothelial Carcinoma	Adult	https://www.cancer.gov/tcga
TCGA_5CE93112.E9D7.46C3.B5B8.5FDAB48A6BA0	TCGA	Bladder Urothelial Carcinoma	Adult	https://www.cancer.gov/tcga
TCGA_515171D4.CC02.48C3.B660.E9F7F12FC5C2	TCGA	Bladder Urothelial Carcinoma	Adult	https://www.cancer.gov/tcga
TCGA_96FD3C26.7073.434E.B18B.42CB70D3F579	TCGA	Bladder Urothelial Carcinoma	Adult	https://www.cancer.gov/tcga
TCGA_D2BBC61B.DCA0.45AA.BFC7.E1023B433F81	TCGA	Bladder Urothelial Carcinoma	Adult	https://www.cancer.gov/tcga
TCGA_A6177818.114B.437B.9928.A6747A788109	TCGA	Bladder Urothelial Carcinoma	Adult	https://www.cancer.gov/tcga
TCGA_E7064800.48FD.492A.A074.84A0B2452445	TCGA	Bladder Urothelial Carcinoma	Adult	https://www.cancer.gov/tcga
TCGA_447E601E.C0BF.4B00.BAF5.9ED4FEB56057	TCGA	Bladder Urothelial Carcinoma	Adult	https://www.cancer.gov/tcga
TCGA_0007F492.55B4.40B3.8466.2CA71FCBE7C1	TCGA	Bladder Urothelial Carcinoma	Adult	https://www.cancer.gov/tcga
TCGA_962E56DF.4A1D.473E.ACBD.623243CFC5B3	TCGA	Bladder Urothelial Carcinoma	Adult	https://www.cancer.gov/tcga
TCGA_78F174CA.B85A.456E.A1C3.C586A54F67F2	TCGA	Bladder Urothelial Carcinoma	Adult	https://www.cancer.gov/tcga
TCGA_CAD78558.0F2A.44BC.B176.A77BD8D9FD12	TCGA	Bladder Urothelial Carcinoma	Adult	https://www.cancer.gov/tcga
TCGA_EB235E9A.E453.4108.AD4F.31260F4340A6	TCGA	Bladder Urothelial Carcinoma	Adult	https://www.cancer.gov/tcga
TCGA_B77649B0.638C.4445.8FAF.3E1556DBAC42	TCGA	Bladder Urothelial Carcinoma	Adult	https://www.cancer.gov/tcga
TCGA_ACCEAB31.761E.44A5.AF94.AD893BDB2987	TCGA	Bladder Urothelial Carcinoma	Adult	https://www.cancer.gov/tcga
TCGA_1CB463C0.C33A.4FC6.9F8D.D8A48CF2C600	TCGA	Bladder Urothelial Carcinoma	Adult	https://www.cancer.gov/tcga
TCGA_F7069BE4.F0F1.4063.8F78.69CF3A73FC04	TCGA	Bladder Urothelial Carcinoma	Adult	https://www.cancer.gov/tcga
TCGA_E0A1C2AF.8496.489B.B593.DBA3752E3A4C	TCGA	Bladder Urothelial Carcinoma	Adult	https://www.cancer.gov/tcga
TCGA_677AE20F.4072.46BA.A7D2.9BE052ED5CDA	TCGA	Bladder Urothelial Carcinoma	Adult	https://www.cancer.gov/tcga
TCGA_94128D59.A5BB.4460.A671.5E1571726C4D	TCGA	Bladder Urothelial Carcinoma	Adult	https://www.cancer.gov/tcga
TCGA_12BE2E3A.1B57.4EEE.B130.E70B6BE5A96B	TCGA	Bladder Urothelial Carcinoma	Adult	https://www.cancer.gov/tcga
TCGA_66600553.0E68.405C.81A3.4064DA18737D	TCGA	Bladder Urothelial Carcinoma	Adult	https://www.cancer.gov/tcga
TCGA_C65B6272.DD2B.4075.963B.746F8904B395	TCGA	Bladder Urothelial Carcinoma	Adult	https://www.cancer.gov/tcga
TCGA_EC7F0653.0AC0.47AF.A6A2.0475E149065F	TCGA	Bladder Urothelial Carcinoma	Adult	https://www.cancer.gov/tcga
TCGA_3EEB805B.3DC3.47AD.9D83.672D39333B8F	TCGA	Bladder Urothelial Carcinoma	Adult	https://www.cancer.gov/tcga
TCGA_ED242FAE.14D1.4804.9C96.281197D485A4	TCGA	Bladder Urothelial Carcinoma	Adult	https://www.cancer.gov/tcga
TCGA_3BB9FC05.3230.4C65.9259.ED8FE65AD473	TCGA	Bladder Urothelial Carcinoma	Adult	https://www.cancer.gov/tcga
TCGA_57C51F55.9F3A.44F0.99DB.EE3557C04373	TCGA	Bladder Urothelial Carcinoma	Adult	https://www.cancer.gov/tcga
TCGA_90F8EB31.A33C.4434.90FC.B6721774D68C	TCGA	Bladder Urothelial Carcinoma	Adult	https://www.cancer.gov/tcga
TCGA_6516F0BC.00E2.40E6.9B9D.420F0DA30FA5	TCGA	Bladder Urothelial Carcinoma	Adult	https://www.cancer.gov/tcga
TCGA_0CCE788F.74E5.4562.82EA.EB39912298E4	TCGA	Bladder Urothelial Carcinoma	Adult	https://www.cancer.gov/tcga
TCGA_1B2E1531.7C1F.4BAF.BC45.42425B7B8891	TCGA	Bladder Urothelial Carcinoma	Adult	https://www.cancer.gov/tcga
TCGA_1CA3C03E.20A1.401E.BE97.12D0E506AFB8	TCGA	Bladder Urothelial Carcinoma	Adult	https://www.cancer.gov/tcga
TCGA_C3C5472C.21A7.4F22.AEE7.514902873770	TCGA	Bladder Urothelial Carcinoma	Adult	https://www.cancer.gov/tcga
TCGA_63351C27.1DF5.45FD.A08F.6AD2B2AF8BBF	TCGA	Bladder Urothelial Carcinoma	Adult	https://www.cancer.gov/tcga
TCGA_E6982FF2.C754.4998.8C38.83CAA07151B4	TCGA	Bladder Urothelial Carcinoma	Adult	https://www.cancer.gov/tcga
TCGA_2F3FD524.6F59.46C0.99FA.6CAA0C423061	TCGA	Bladder Urothelial Carcinoma	Adult	https://www.cancer.gov/tcga
TCGA_F12BD7C5.699C.4F80.B02C.CFA9D8BBD99C	TCGA	Bladder Urothelial Carcinoma	Adult	https://www.cancer.gov/tcga
TCGA_ED8A6EE1.399E.444C.BEA5.1B32AAF46334	TCGA	Bladder Urothelial Carcinoma	Adult	https://www.cancer.gov/tcga
TCGA_F0E550CA.CB04.4202.9AEA.EAE1C295EB6E	TCGA	Bladder Urothelial Carcinoma	Adult	https://www.cancer.gov/tcga
TCGA_80F493DC.D202.4FB0.803B.3A4FA2C85824	TCGA	Bladder Urothelial Carcinoma	Adult	https://www.cancer.gov/tcga
TCGA_54539B90.4EEC.4579.89F4.5EFC4FB4CC51	TCGA	Bladder Urothelial Carcinoma	Adult	https://www.cancer.gov/tcga
TCGA_BB8A3F9E.830A.45E2.A1EC.50020C63A7C9	TCGA	Bladder Urothelial Carcinoma	Adult	https://www.cancer.gov/tcga
TCGA_B387E79E.742F.418B.8AAB.0C721218A7D2	TCGA	Bladder Urothelial Carcinoma	Adult	https://www.cancer.gov/tcga
TCGA_69D6650D.0188.4FA7.B934.3FC0D36F9CAA	TCGA	Bladder Urothelial Carcinoma	Adult	https://www.cancer.gov/tcga
TCGA_910A82C8.4FE3.42E3.AF3E.FB94908018B2	TCGA	Bladder Urothelial Carcinoma	Adult	https://www.cancer.gov/tcga
TCGA_4EF67F08.BF9C.42F3.938B.CDED571BCFF4	TCGA	Bladder Urothelial Carcinoma	Adult	https://www.cancer.gov/tcga
TCGA_285269A3.BAD7.4958.BE76.66521529881D	TCGA	Bladder Urothelial Carcinoma	Adult	https://www.cancer.gov/tcga
TCGA_1FF8E3DD.9E9D.4E23.882E.EA767E9F93A2	TCGA	Bladder Urothelial Carcinoma	Adult	https://www.cancer.gov/tcga
TCGA_919FFB8D.D3B1.470C.8E2F.045104ACED68	TCGA	Bladder Urothelial Carcinoma	Adult	https://www.cancer.gov/tcga
TCGA_10974801.C0A4.4D01.8E2F.F82490B6AA72	TCGA	Bladder Urothelial Carcinoma	Adult	https://www.cancer.gov/tcga
TCGA_357E9DB4.908A.4C67.BB04.4CE59579D3AA	TCGA	Bladder Urothelial Carcinoma	Adult	https://www.cancer.gov/tcga
TCGA_991BFA60.A438.4FC6.8500.3468784AEA6F	TCGA	Bladder Urothelial Carcinoma	Adult	https://www.cancer.gov/tcga
TCGA_ADEF764D.7434.45FD.AFB6.58E81FE2D70F	TCGA	Bladder Urothelial Carcinoma	Adult	https://www.cancer.gov/tcga
TCGA_10E7FFA0.F8BE.43AB.B81C.D4C9E8D5423B	TCGA	Bladder Urothelial Carcinoma	Adult	https://www.cancer.gov/tcga
TCGA_89FB0BFA.6EF2.4915.BA5D.AE6DCBF464A9	TCGA	Bladder Urothelial Carcinoma	Adult	https://www.cancer.gov/tcga
TCGA_7FAB3A0E.7932.4B51.A6A6.22F2AA46290C	TCGA	Bladder Urothelial Carcinoma	Adult	https://www.cancer.gov/tcga
TCGA_816CFF9B.C10E.4265.844E.7D02F46F7EE5	TCGA	Bladder Urothelial Carcinoma	Adult	https://www.cancer.gov/tcga
TCGA_0842E242.D75E.427C.A2C1.6B3310A83A04	TCGA	Bladder Urothelial Carcinoma	Adult	https://www.cancer.gov/tcga
TCGA_FED748B7.70A5.41CC.94BE.8799D115932C	TCGA	Bladder Urothelial Carcinoma	Adult	https://www.cancer.gov/tcga
TCGA_C315C9E4.6A99.4169.AFC7.8CF13B656F51	TCGA	Bladder Urothelial Carcinoma	Adult	https://www.cancer.gov/tcga
TCGA_441495A8.8EFE.4259.8275.4061546E08E8	TCGA	Bladder Urothelial Carcinoma	Adult	https://www.cancer.gov/tcga
TCGA_4F64614A.FDDC.4728.8A72.22FCCD04F8F8	TCGA	Bladder Urothelial Carcinoma	Adult	https://www.cancer.gov/tcga
TCGA_D5CBD424.4EA8.4A2E.889E.64EB7D20CD1F	TCGA	Bladder Urothelial Carcinoma	Adult	https://www.cancer.gov/tcga
TCGA_8925059F.07FF.4B69.B678.D0FDB44281F2	TCGA	Bladder Urothelial Carcinoma	Adult	https://www.cancer.gov/tcga
TCGA_5DC3A5B2.D584.495F.BCC5.7A9FF36B7B92	TCGA	Bladder Urothelial Carcinoma	Adult	https://www.cancer.gov/tcga
TCGA_7805E959.CA4B.4044.9D3C.5E913287FCC4	TCGA	Bladder Urothelial Carcinoma	Adult	https://www.cancer.gov/tcga
TCGA_E1B87C08.100B.4347.B495.7698E9F8CDCA	TCGA	Bladder Urothelial Carcinoma	Adult	https://www.cancer.gov/tcga
TCGA_12A2B5C9.03A6.4932.B5FC.5C2B6C8B7473	TCGA	Bladder Urothelial Carcinoma	Adult	https://www.cancer.gov/tcga
TCGA_AA24C4EE.E0EF.4EB9.82E7.00DDF9AF27BD	TCGA	Bladder Urothelial Carcinoma	Adult	https://www.cancer.gov/tcga
TCGA_95DF2BC4.0F67.432A.A26A.98FB26F65C84	TCGA	Bladder Urothelial Carcinoma	Adult	https://www.cancer.gov/tcga
TCGA_3AE0AA50.05B1.4B5F.A737.BE816D475A45	TCGA	Bladder Urothelial Carcinoma	Adult	https://www.cancer.gov/tcga
TCGA_7644CE79.63DA.41FD.8C82.6125F24C0A6B	TCGA	Bladder Urothelial Carcinoma	Adult	https://www.cancer.gov/tcga
TCGA_3D4F4DE9.29FE.4132.955E.ADACDD7E7060	TCGA	Bladder Urothelial Carcinoma	Adult	https://www.cancer.gov/tcga
TCGA_EEAA30C1.09E3.4049.93F7.5E0FB434344C	TCGA	Bladder Urothelial Carcinoma	Adult	https://www.cancer.gov/tcga
TCGA_7F0C7E56.E174.4306.888B.C93FEF78E1F5	TCGA	Bladder Urothelial Carcinoma	Adult	https://www.cancer.gov/tcga
TCGA_A3E4D473.949D.4ADA.87AF.60ED83B9E056	TCGA	Bladder Urothelial Carcinoma	Adult	https://www.cancer.gov/tcga
TCGA_6F2172F6.926D.4EDE.B078.11505A53FB6F	TCGA	Bladder Urothelial Carcinoma	Adult	https://www.cancer.gov/tcga
TCGA_5B787AC9.60BD.4C0A.83E8.A8FE10381069	TCGA	Bladder Urothelial Carcinoma	Adult	https://www.cancer.gov/tcga
TCGA_6E9B9564.200A.40F7.ADB9.17A64FDB2470	TCGA	Bladder Urothelial Carcinoma	Adult	https://www.cancer.gov/tcga
TCGA_A3C3287D.851C.47EC.BC77.2820B82A434A	TCGA	Bladder Urothelial Carcinoma	Adult	https://www.cancer.gov/tcga
TCGA_FCCE37C4.A2BE.4050.8EE2.DC341093C014	TCGA	Bladder Urothelial Carcinoma	Adult	https://www.cancer.gov/tcga
TCGA_AEA8B4C4.B8D2.453E.B369.4DCAFDCAD3DF	TCGA	Bladder Urothelial Carcinoma	Adult	https://www.cancer.gov/tcga
TCGA_1793090F.5371.4B55.9963.4EDEEEA45491	TCGA	Bladder Urothelial Carcinoma	Adult	https://www.cancer.gov/tcga
TCGA_CEA51934.4ADC.4661.9A17.DAE89655FDF2	TCGA	Bladder Urothelial Carcinoma	Adult	https://www.cancer.gov/tcga
TCGA_19C664DD.3CBE.48A0.9FE4.47B542CCE4AE	TCGA	Bladder Urothelial Carcinoma	Adult	https://www.cancer.gov/tcga
TCGA_F7DAEB35.7A57.448A.A6C5.B442BBA238F3	TCGA	Bladder Urothelial Carcinoma	Adult	https://www.cancer.gov/tcga
TCGA_A72CAFBF.C3E4.4518.AE38.16A3B3914D2B	TCGA	Bladder Urothelial Carcinoma	Adult	https://www.cancer.gov/tcga
TCGA_8D0C0E3E.B223.4974.B7D0.22E6412137AA	TCGA	Bladder Urothelial Carcinoma	Adult	https://www.cancer.gov/tcga
TCGA_0385684F.FBA1.4C13.8ABE.4725849469A3	TCGA	Bladder Urothelial Carcinoma	Adult	https://www.cancer.gov/tcga
TCGA_12C63A6A.7031.45A0.AFDD.7272BCF773E5	TCGA	Bladder Urothelial Carcinoma	Adult	https://www.cancer.gov/tcga
TCGA_7A8F589A.BA6B.4249.8203.F1645DB0E772	TCGA	Bladder Urothelial Carcinoma	Adult	https://www.cancer.gov/tcga
TCGA_E413FFE3.63D8.407C.AC26.0AFF9D1D4288	TCGA	Bladder Urothelial Carcinoma	Adult	https://www.cancer.gov/tcga
TCGA_A065B306.B38A.4A2A.B5B8.6540DFA4BE1A	TCGA	Bladder Urothelial Carcinoma	Adult	https://www.cancer.gov/tcga
TCGA_8FD217A9.1527.4620.BA0A.5F9AD3586555	TCGA	Bladder Urothelial Carcinoma	Adult	https://www.cancer.gov/tcga
TCGA_48F7A65B.B1E0.4026.AE76.83CDA8B26D51	TCGA	Bladder Urothelial Carcinoma	Adult	https://www.cancer.gov/tcga
TCGA_70B667B1.29B5.4287.9110.46E3E9855271	TCGA	Bladder Urothelial Carcinoma	Adult	https://www.cancer.gov/tcga
TCGA_8E692295.A61A.49E0.88B1.3498BA20B10E	TCGA	Bladder Urothelial Carcinoma	Adult	https://www.cancer.gov/tcga
TCGA_3B41A4AB.99F1.49DD.BDC1.F5D7B73AB388	TCGA	Bladder Urothelial Carcinoma	Adult	https://www.cancer.gov/tcga
TCGA_F29F82BF.062C.4273.82E9.05D68E51DF86	TCGA	Bladder Urothelial Carcinoma	Adult	https://www.cancer.gov/tcga
TCGA_78A063FB.1C15.40F5.AF8D.B0D86142F794	TCGA	Bladder Urothelial Carcinoma	Adult	https://www.cancer.gov/tcga
TCGA_76AC1BFC.D4F4.4D23.A1B2.AFDA17001783	TCGA	Bladder Urothelial Carcinoma	Adult	https://www.cancer.gov/tcga
TCGA_25F0753C.098F.4DD3.9865.C7CF2CDE22CE	TCGA	Bladder Urothelial Carcinoma	Adult	https://www.cancer.gov/tcga
TCGA_0F55CDA9.7584.4D21.96A1.79882AF97CF4	TCGA	Bladder Urothelial Carcinoma	Adult	https://www.cancer.gov/tcga
TCGA_24EC55E6.BCFE.429C.B411.F40D50E723A5	TCGA	Bladder Urothelial Carcinoma	Adult	https://www.cancer.gov/tcga
TCGA_5C92C97A.9690.4452.90DF.1F4194E2CB1F	TCGA	Bladder Urothelial Carcinoma	Adult	https://www.cancer.gov/tcga
TCGA_6619B1F9.1175.4E22.8422.3AA2FB8BB0B5	TCGA	Bladder Urothelial Carcinoma	Adult	https://www.cancer.gov/tcga
TCGA_41196ACD.E5A1.4089.9377.5853A6D14CDE	TCGA	Bladder Urothelial Carcinoma	Adult	https://www.cancer.gov/tcga
TCGA_7BAA722A.1307.4B47.BB75.60679C104666	TCGA	Bladder Urothelial Carcinoma	Adult	https://www.cancer.gov/tcga
TCGA_EF73B80F.03EE.40C8.A1A4.CFB4D5062611	TCGA	Bladder Urothelial Carcinoma	Adult	https://www.cancer.gov/tcga
TCGA_5D370BF8.F4C8.4BA0.A0EA.BEE93CA627CA	TCGA	Bladder Urothelial Carcinoma	Adult	https://www.cancer.gov/tcga
TCGA_5692258B.D994.4ADB.B95E.5CB8179CE781	TCGA	Bladder Urothelial Carcinoma	Adult	https://www.cancer.gov/tcga
TCGA_7248E306.3877.46F8.91F6.706AD5D8207E	TCGA	Bladder Urothelial Carcinoma	Adult	https://www.cancer.gov/tcga
TCGA_2B22C1F1.BB5C.4DAC.A533.53DEAC596B35	TCGA	Bladder Urothelial Carcinoma	Adult	https://www.cancer.gov/tcga
TCGA_49AE6D18.2E4E.444C.91EF.6EBF5049B07E	TCGA	Bladder Urothelial Carcinoma	Adult	https://www.cancer.gov/tcga
TCGA_F4424D1C.5C92.4820.9F6C.BA81958BB39F	TCGA	Bladder Urothelial Carcinoma	Adult	https://www.cancer.gov/tcga
TCGA_75682769.79E2.4C6D.967F.7B9AFC8BDF8C	TCGA	Bladder Urothelial Carcinoma	Adult	https://www.cancer.gov/tcga
TCGA_10E5440D.B2BE.4E09.994F.CA9C57E807B3	TCGA	Bladder Urothelial Carcinoma	Adult	https://www.cancer.gov/tcga
TCGA_DB75E388.F94E.40BF.A985.591208B17DCA	TCGA	Bladder Urothelial Carcinoma	Adult	https://www.cancer.gov/tcga
TCGA_67D6C2F0.9C7B.451C.911E.408BB04599D6	TCGA	Bladder Urothelial Carcinoma	Adult	https://www.cancer.gov/tcga
TCGA_DBDE74D6.0B4B.4BD2.9944.48AFEA1410F1	TCGA	Bladder Urothelial Carcinoma	Adult	https://www.cancer.gov/tcga
TCGA_65D6EA6C.7827.40AA.82AD.C83EC5D0FC0C	TCGA	Bladder Urothelial Carcinoma	Adult	https://www.cancer.gov/tcga
TCGA_7A4553B4.8695.49A2.8291.C86A00EA84B8	TCGA	Bladder Urothelial Carcinoma	Adult	https://www.cancer.gov/tcga
TCGA_A1D5F8B2.0876.4F8C.8A22.D8FD14FDD91A	TCGA	Bladder Urothelial Carcinoma	Adult	https://www.cancer.gov/tcga
TCGA_CB2F52E7.C2B7.409A.B674.08C9F9376202	TCGA	Bladder Urothelial Carcinoma	Adult	https://www.cancer.gov/tcga
TCGA_ADC8F806.7E6E.4547.BEDC.9B32F10EA709	TCGA	Bladder Urothelial Carcinoma	Adult	https://www.cancer.gov/tcga
TCGA_9B1D6277.4356.42AB.AD8D.24B260D17C10	TCGA	Bladder Urothelial Carcinoma	Adult	https://www.cancer.gov/tcga
TCGA_EEDCFE8A.83E5.46AA.B68B.3FB583AD7773	TCGA	Bladder Urothelial Carcinoma	Adult	https://www.cancer.gov/tcga
TCGA_9F307D82.70A1.4EBE.AA49.660EECD22563	TCGA	Bladder Urothelial Carcinoma	Adult	https://www.cancer.gov/tcga
TCGA_535B17B1.D5E8.4FF6.AC93.049871EB14BB	TCGA	Bladder Urothelial Carcinoma	Adult	https://www.cancer.gov/tcga
TCGA_31821D8D.76B3.4A0A.9630.7996A5B74D9F	TCGA	Bladder Urothelial Carcinoma	Adult	https://www.cancer.gov/tcga
TCGA_93CEF7C9.5F0B.4422.A59A.54DFADA6EA9E	TCGA	Bladder Urothelial Carcinoma	Adult	https://www.cancer.gov/tcga
TCGA_85CDB5A9.CCA3.4EC4.BF62.9D942716D2D8	TCGA	Bladder Urothelial Carcinoma	Adult	https://www.cancer.gov/tcga
TCGA_EC4209C8.C1AD.47FF.A6D8.771D18270EA1	TCGA	Bladder Urothelial Carcinoma	Adult	https://www.cancer.gov/tcga
TCGA_0B367451.F169.4F59.80BB.CF2D51799DE8	TCGA	Bladder Urothelial Carcinoma	Adult	https://www.cancer.gov/tcga
TCGA_CECB1E03.6390.4532.8573.BB6453A99D55	TCGA	Bladder Urothelial Carcinoma	Adult	https://www.cancer.gov/tcga
TCGA_BC33369C.A31C.4AC0.80C8.115C3EA0ACAA	TCGA	Bladder Urothelial Carcinoma	Adult	https://www.cancer.gov/tcga
TCGA_CD8175A9.2AC3.440B.B1F4.F6E96DE38E40	TCGA	Bladder Urothelial Carcinoma	Adult	https://www.cancer.gov/tcga
TCGA_D2AE6D2B.8720.4381.9CDA.8555C37230F5	TCGA	Bladder Urothelial Carcinoma	Adult	https://www.cancer.gov/tcga
TCGA_A3DBF047.C112.47D2.B192.87B2FD3C8694	TCGA	Bladder Urothelial Carcinoma	Adult	https://www.cancer.gov/tcga
TCGA_79E4E984.163D.43D9.B289.50C0D64A79C2	TCGA	Bladder Urothelial Carcinoma	Adult	https://www.cancer.gov/tcga
TCGA_FFA0A012.76C8.4AD5.985D.27CEBD96FBC3	TCGA	Bladder Urothelial Carcinoma	Adult	https://www.cancer.gov/tcga
TCGA_839A5A2D.0447.4D06.B910.8500BF600E3E	TCGA	Bladder Urothelial Carcinoma	Adult	https://www.cancer.gov/tcga
TCGA_CE775B7C.06CA.490B.922C.73A1E3EF34CA	TCGA	Bladder Urothelial Carcinoma	Adult	https://www.cancer.gov/tcga
TCGA_5D52CC4F.7BCA.491E.AE85.0719B30D121E	TCGA	Bladder Urothelial Carcinoma	Adult	https://www.cancer.gov/tcga
TCGA_5F16D2A6.BDD1.40FE.A34D.9C65D067EFEC	TCGA	Bladder Urothelial Carcinoma	Adult	https://www.cancer.gov/tcga
TCGA_B76BA504.E72D.4243.8401.D9F12757B57D	TCGA	Bladder Urothelial Carcinoma	Adult	https://www.cancer.gov/tcga
TCGA_287690D7.7F42.4861.A884.98D5A7A4D18F	TCGA	Bladder Urothelial Carcinoma	Adult	https://www.cancer.gov/tcga
TCGA_D1D1649A.7437.4F25.B86E.786A25B0ECBE	TCGA	Bladder Urothelial Carcinoma	Adult	https://www.cancer.gov/tcga
TCGA_DAF737C4.DF51.4C8C.B263.91B00B09D8FC	TCGA	Bladder Urothelial Carcinoma	Adult	https://www.cancer.gov/tcga
TCGA_A30417A9.2D50.4723.842A.45463DB534AD	TCGA	Bladder Urothelial Carcinoma	Adult	https://www.cancer.gov/tcga
TCGA_0B840B00.AFF7.4D0E.9815.FA2A893294C6	TCGA	Bladder Urothelial Carcinoma	Adult	https://www.cancer.gov/tcga
TCGA_32FC134E.6424.4517.9B0C.B2E487542EC3	TCGA	Bladder Urothelial Carcinoma	Adult	https://www.cancer.gov/tcga
TCGA_85363C3B.1793.4B41.8015.C5450C1D5428	TCGA	Bladder Urothelial Carcinoma	Adult	https://www.cancer.gov/tcga
TCGA_A8574381.5644.4F7A.BDD7.C579A6398B70	TCGA	Bladder Urothelial Carcinoma	Adult	https://www.cancer.gov/tcga
TCGA_85BCE632.72B2.475A.8FE0.F045051B3CE5	TCGA	Bladder Urothelial Carcinoma	Adult	https://www.cancer.gov/tcga
TCGA_9972E418.EFEC.4AA6.AA83.98D79D74DFB4	TCGA	Bladder Urothelial Carcinoma	Adult	https://www.cancer.gov/tcga
TCGA_3F9403BF.0B47.40E4.8709.9DB0D218E607	TCGA	Bladder Urothelial Carcinoma	Adult	https://www.cancer.gov/tcga
TCGA_E9595675.4155.43BB.8E68.FC59D55C62E6	TCGA	Bladder Urothelial Carcinoma	Adult	https://www.cancer.gov/tcga
TCGA_4B6DDD8E.AB89.4C9D.8D48.AD81B8FB4A31	TCGA	Bladder Urothelial Carcinoma	Adult	https://www.cancer.gov/tcga
TCGA_EEDFA1F7.26D8.426A.93F5.43CCF0B3CF59	TCGA	Bladder Urothelial Carcinoma	Adult	https://www.cancer.gov/tcga
TCGA_2C26486A.A737.4B2F.9D98.28A700081CDA	TCGA	Bladder Urothelial Carcinoma	Adult	https://www.cancer.gov/tcga
TCGA_458FCE33.422D.4C4C.A9CF.ABFED8B19D4A	TCGA	Bladder Urothelial Carcinoma	Adult	https://www.cancer.gov/tcga
TCGA_A66FCDA9.6775.4052.94C4.12E173DF4084	TCGA	Bladder Urothelial Carcinoma	Adult	https://www.cancer.gov/tcga
TCGA_E3F52C71.F558.47C7.B956.BC79F98EFD5D	TCGA	Bladder Urothelial Carcinoma	Adult	https://www.cancer.gov/tcga
TCGA_82C75B87.33D1.4317.AC48.7043A3D677EC	TCGA	Bladder Urothelial Carcinoma	Adult	https://www.cancer.gov/tcga
TCGA_E4DB5591.7C73.4792.B86F.3B2FB59C66BD	TCGA	Bladder Urothelial Carcinoma	Adult	https://www.cancer.gov/tcga
TCGA_FEF62FF9.F25E.49A7.B1E4.84099D13A309	TCGA	Bladder Urothelial Carcinoma	Adult	https://www.cancer.gov/tcga
TCGA_3D6CE155.4E02.4739.A8C9.30981EA9B0B1	TCGA	Bladder Urothelial Carcinoma	Adult	https://www.cancer.gov/tcga
TCGA_0A3AB174.07D0.4396.A6C5.9ECEEBE8651C	TCGA	Bladder Urothelial Carcinoma	Adult	https://www.cancer.gov/tcga
TCGA_86ACC3DD.A9E8.4FDA.ACF9.33175CE06629	TCGA	Bladder Urothelial Carcinoma	Adult	https://www.cancer.gov/tcga
TCGA_A3150223.5399.4CC6.90A7.6046F39FAC3E	TCGA	Bladder Urothelial Carcinoma	Adult	https://www.cancer.gov/tcga
TCGA_15EDF2DE.2AEB.4704.A97C.8D0CA47A926D	TCGA	Bladder Urothelial Carcinoma	Adult	https://www.cancer.gov/tcga
TCGA_99D8A9E2.773C.4142.9A93.5F749961F712	TCGA	Bladder Urothelial Carcinoma	Adult	https://www.cancer.gov/tcga
TCGA_086D8F38.76B9.450D.A070.9DA9D9779D0E	TCGA	Bladder Urothelial Carcinoma	Adult	https://www.cancer.gov/tcga
TCGA_BD279BE1.C25E.44F8.BC05.50065F4BDDD6	TCGA	Bladder Urothelial Carcinoma	Adult	https://www.cancer.gov/tcga
TCGA_1191E904.0BB3.4F16.8D17.154A3EE2F4D9	TCGA	Bladder Urothelial Carcinoma	Adult	https://www.cancer.gov/tcga
TCGA_2224E78E.EB9A.458C.A53C.A6F1F388BCBA	TCGA	Bladder Urothelial Carcinoma	Adult	https://www.cancer.gov/tcga
TCGA_D8D2E74C.DB63.446E.BA29.ED6105C49B4A	TCGA	Bladder Urothelial Carcinoma	Adult	https://www.cancer.gov/tcga
TCGA_14003AA2.81B6.4143.98AD.124903BAE56B	TCGA	Bladder Urothelial Carcinoma	Adult	https://www.cancer.gov/tcga
TCGA_F8C42878.78D3.49F7.9900.7AC7E0F4D05D	TCGA	Bladder Urothelial Carcinoma	Adult	https://www.cancer.gov/tcga
TCGA_B40239C0.BA18.42AE.A1DD.3DFAEC5C00B9	TCGA	Bladder Urothelial Carcinoma	Adult	https://www.cancer.gov/tcga
TCGA_48110F78.FFE7.40A9.BE96.CD01D271E13D	TCGA	Bladder Urothelial Carcinoma	Adult	https://www.cancer.gov/tcga
TCGA_0C559892.1A50.4B5A.97F7.E42296EE327B	TCGA	Bladder Urothelial Carcinoma	Adult	https://www.cancer.gov/tcga
TCGA_6373E1D7.F686.4989.B0BD.20B964D3F7B5	TCGA	Bladder Urothelial Carcinoma	Adult	https://www.cancer.gov/tcga
TCGA_4705F8F9.D6E3.4291.872F.8985CB9F5F69	TCGA	Bladder Urothelial Carcinoma	Adult	https://www.cancer.gov/tcga
TCGA_AD0FA7C2.A445.4444.AEDA.61E617D54F67	TCGA	Bladder Urothelial Carcinoma	Adult	https://www.cancer.gov/tcga
TCGA_1B23CF8B.C6F4.49F3.8F5F.4466EF83D032	TCGA	Bladder Urothelial Carcinoma	Adult	https://www.cancer.gov/tcga
TCGA_D29F0D63.C538.4FAC.BE6E.176227D9A10B	TCGA	Bladder Urothelial Carcinoma	Adult	https://www.cancer.gov/tcga
TCGA_396D23D5.7D2E.484C.A0E9.1B97D1D27E77	TCGA	Bladder Urothelial Carcinoma	Adult	https://www.cancer.gov/tcga
TCGA_420503AA.3799.4816.BEEC.0B4D05988D38	TCGA	Bladder Urothelial Carcinoma	Adult	https://www.cancer.gov/tcga
TCGA_78CA76F2.6668.444A.826F.DA9316DAD81D	TCGA	Bladder Urothelial Carcinoma	Adult	https://www.cancer.gov/tcga
TCGA_7FED9D6A.769E.47AE.B8EA.C87E59547122	TCGA	Bladder Urothelial Carcinoma	Adult	https://www.cancer.gov/tcga
TCGA_F50B6AD4.1DCC.45D6.84D6.F640F7FDA8C0	TCGA	Bladder Urothelial Carcinoma	Adult	https://www.cancer.gov/tcga
TCGA_E1F863F8.90F0.402C.8433.95F522DDCE63	TCGA	Bladder Urothelial Carcinoma	Adult	https://www.cancer.gov/tcga
TCGA_D38F826F.CC9F.4094.BD7A.883BBF0380CB	TCGA	Bladder Urothelial Carcinoma	Adult	https://www.cancer.gov/tcga
TCGA_211AA554.5CF0.4B0B.A428.25B0AB791303	TCGA	Bladder Urothelial Carcinoma	Adult	https://www.cancer.gov/tcga
TCGA_6ECCD0D4.0D13.4F7D.9445.BA1C473300AC	TCGA	Bladder Urothelial Carcinoma	Adult	https://www.cancer.gov/tcga
TCGA_F8DA4628.F7C4.4627.9374.45D10E349CBF	TCGA	Bladder Urothelial Carcinoma	Adult	https://www.cancer.gov/tcga
TCGA_0C442324.7E9C.45E8.AFBC.968E27C5412E	TCGA	Bladder Urothelial Carcinoma	Adult	https://www.cancer.gov/tcga
TCGA_DD23B50F.4F48.47D3.96BE.237B33E2F7B0	TCGA	Bladder Urothelial Carcinoma	Adult	https://www.cancer.gov/tcga
TCGA_F68E428F.EB83.42C6.9752.FCA5B5A09989	TCGA	Bladder Urothelial Carcinoma	Adult	https://www.cancer.gov/tcga
TCGA_B232056E.59B2.4D05.983D.8740D6994A71	TCGA	Bladder Urothelial Carcinoma	Adult	https://www.cancer.gov/tcga
TCGA_10105BB3.3534.4B7F.8CDB.9702945C414A	TCGA	Bladder Urothelial Carcinoma	Adult	https://www.cancer.gov/tcga
TCGA_6B472CEB.9189.4605.B1B6.27F477720A9D	TCGA	Bladder Urothelial Carcinoma	Adult	https://www.cancer.gov/tcga
TCGA_000F8487.E841.4370.B958.85AB3A6D88F9	TCGA	Bladder Urothelial Carcinoma	Adult	https://www.cancer.gov/tcga
TCGA_B822A426.98C1.4976.9FC2.16347992AD78	TCGA	Bladder Urothelial Carcinoma	Adult	https://www.cancer.gov/tcga
TCGA_1B239B10.362E.4FBA.9B28.3D81F0CCA53B	TCGA	Bladder Urothelial Carcinoma	Adult	https://www.cancer.gov/tcga
TCGA_113A929D.1F47.45F7.BA9F.A03FFA7984B3	TCGA	Bladder Urothelial Carcinoma	Adult	https://www.cancer.gov/tcga
TCGA_9ABAD2AD.CB06.4432.BFDF.2EEAB5A82338	TCGA	Bladder Urothelial Carcinoma	Adult	https://www.cancer.gov/tcga
TCGA_B93811D6.F95F.4FC3.96DC.D4EDA78B1D35	TCGA	Bladder Urothelial Carcinoma	Adult	https://www.cancer.gov/tcga
TCGA_C14A2BC9.0D51.4699.9280.FB66EB72F19B	TCGA	Bladder Urothelial Carcinoma	Adult	https://www.cancer.gov/tcga
TCGA_E9894334.C852.4159.9FEB.40292B160CC1	TCGA	Bladder Urothelial Carcinoma	Adult	https://www.cancer.gov/tcga
TCGA_CEB1E524.EA75.4111.AA7C.1D8B9FFC021D	TCGA	Bladder Urothelial Carcinoma	Adult	https://www.cancer.gov/tcga
TCGA_73282BFC.0581.4F94.AF4B.1B14401AAC8B	TCGA	Bladder Urothelial Carcinoma	Adult	https://www.cancer.gov/tcga
TCGA_9B16BCC6.8301.41FD.B763.1672F132E03D	TCGA	Bladder Urothelial Carcinoma	Adult	https://www.cancer.gov/tcga
TCGA_039801D9.2943.4731.88D9.7B3D5E2CCEB8	TCGA	Bladder Urothelial Carcinoma	Adult	https://www.cancer.gov/tcga
TCGA_D24D3FF9.D2BF.49BD.BA20.9466D346497E	TCGA	Bladder Urothelial Carcinoma	Adult	https://www.cancer.gov/tcga
TCGA_EAEC5FCC.3871.4A2E.A7E4.6C2D9A205A50	TCGA	Bladder Urothelial Carcinoma	Adult	https://www.cancer.gov/tcga
TCGA_080423ED.8369.44EB.85E1.33CAB65C7ACD	TCGA	Bladder Urothelial Carcinoma	Adult	https://www.cancer.gov/tcga
TCGA_76724BD8.B037.4BB7.90BC.BC40F02C1507	TCGA	Bladder Urothelial Carcinoma	Adult	https://www.cancer.gov/tcga
TCGA_D66BEDCA.2D42.4C45.9ADE.CE2AB9C9C3B5	TCGA	Bladder Urothelial Carcinoma	Adult	https://www.cancer.gov/tcga
TCGA_AC2045EE.D600.42E7.BE82.9EFB92286D59	TCGA	Bladder Urothelial Carcinoma	Adult	https://www.cancer.gov/tcga
TCGA_CCEB7BA1.257C.45F8.A6F8.4860A2ADA4DA	TCGA	Bladder Urothelial Carcinoma	Adult	https://www.cancer.gov/tcga
TCGA_EE0B2584.29FF.4D98.A95D.420F8E7BA625	TCGA	Bladder Urothelial Carcinoma	Adult	https://www.cancer.gov/tcga
TCGA_0FF482C4.3E0B.4C3D.B35D.68BAD6EE4DFC	TCGA	Bladder Urothelial Carcinoma	Adult	https://www.cancer.gov/tcga
TCGA_8F9D4FA9.B2C4.44AF.AF21.F6123978BFA5	TCGA	Bladder Urothelial Carcinoma	Adult	https://www.cancer.gov/tcga
TCGA_197E34CA.EF43.495C.8AA4.858982333429	TCGA	Bladder Urothelial Carcinoma	Adult	https://www.cancer.gov/tcga
TCGA_0E17FC74.47CE.459D.B6B1.27C7BECFEA1F	TCGA	Bladder Urothelial Carcinoma	Adult	https://www.cancer.gov/tcga
TCGA_2B055171.F33E.4D6C.9990.37E154A4FCAE	TCGA	Bladder Urothelial Carcinoma	Adult	https://www.cancer.gov/tcga
TCGA_5A00CAE2.8B36.4BA2.AE5A.9C53364F1830	TCGA	Bladder Urothelial Carcinoma	Adult	https://www.cancer.gov/tcga
TCGA_CA728FF8.D96F.4230.8518.F94B4C4FD460	TCGA	Bladder Urothelial Carcinoma	Adult	https://www.cancer.gov/tcga
TCGA_242F1DFD.C95F.4A3B.AE88.6F7F06CC4D29	TCGA	Bladder Urothelial Carcinoma	Adult	https://www.cancer.gov/tcga
TCGA_A20F40C9.4FD6.41C5.9A1E.F885BD5DA9C1	TCGA	Bladder Urothelial Carcinoma	Adult	https://www.cancer.gov/tcga
TCGA_4BCA5E18.8F14.4FCE.8199.23F44D5A3509	TCGA	Bladder Urothelial Carcinoma	Adult	https://www.cancer.gov/tcga
TCGA_CC348BD8.B782.41D1.A04B.9A06DD9DA208	TCGA	Bladder Urothelial Carcinoma	Adult	https://www.cancer.gov/tcga
TCGA_1B6FF488.DFEE.45D4.A03C.52C01579139B	TCGA	Bladder Urothelial Carcinoma	Adult	https://www.cancer.gov/tcga
TCGA_1A6D233F.CAAC.4D74.8D79.298FC30D8C20	TCGA	Bladder Urothelial Carcinoma	Adult	https://www.cancer.gov/tcga
TCGA_FAA38111.F046.4ACD.B787.764A17EAF548	TCGA	Bladder Urothelial Carcinoma	Adult	https://www.cancer.gov/tcga
TCGA_BCF1DBC3.6886.4F28.B737.B972D3AF68D7	TCGA	Bladder Urothelial Carcinoma	Adult	https://www.cancer.gov/tcga
TCGA_D61D077D.C4AE.464B.A5F7.362DA9C1FAAC	TCGA	Bladder Urothelial Carcinoma	Adult	https://www.cancer.gov/tcga
TCGA_319EDCEE.DC90.4FE0.A03E.EE14026CA91B	TCGA	Bladder Urothelial Carcinoma	Adult	https://www.cancer.gov/tcga
TCGA_71FFDBDE.13AA.4466.8880.82CF6F3C6CA6	TCGA	Bladder Urothelial Carcinoma	Adult	https://www.cancer.gov/tcga
TCGA_11FAAC26.D8DA.41B3.92A2.04E99C023E4C	TCGA	Bladder Urothelial Carcinoma	Adult	https://www.cancer.gov/tcga
TCGA_F3050640.ACB4.45C9.9CFB.A7E82EEA1420	TCGA	Bladder Urothelial Carcinoma	Adult	https://www.cancer.gov/tcga
TCGA_79FC88D9.A47C.4F07.A866.4E7930CE7F69	TCGA	Bladder Urothelial Carcinoma	Adult	https://www.cancer.gov/tcga
TCGA_9AD20178.0C10.4E11.A855.5B5C05ABF747	TCGA	Bladder Urothelial Carcinoma	Adult	https://www.cancer.gov/tcga
TCGA_090B1958.A944.4B50.8FA4.8F6313E2126F	TCGA	Bladder Urothelial Carcinoma	Adult	https://www.cancer.gov/tcga
TCGA_64B46E48.CC72.47FF.BC68.8B29736C7D5F	TCGA	Bladder Urothelial Carcinoma	Adult	https://www.cancer.gov/tcga
TCGA_D4B6FA57.A62D.4451.AAC8.328A43DCAF05	TCGA	Bladder Urothelial Carcinoma	Adult	https://www.cancer.gov/tcga
TCGA_8DBE419E.A360.4493.AC3B.C145887D9237	TCGA	Bladder Urothelial Carcinoma	Adult	https://www.cancer.gov/tcga
TCGA_A6C06064.8194.4DFB.9262.A30E63DB2514	TCGA	Bladder Urothelial Carcinoma	Adult	https://www.cancer.gov/tcga
TCGA_3EA1E767.BCAD.4D3B.BF88.232AA2A00AD3	TCGA	Bladder Urothelial Carcinoma	Adult	https://www.cancer.gov/tcga
TCGA_94491627.B82B.4986.9137.FF5B2D2E1336	TCGA	Bladder Urothelial Carcinoma	Adult	https://www.cancer.gov/tcga
TCGA_9607335A.27FA.4118.8403.57D9D13BCD4D	TCGA	Bladder Urothelial Carcinoma	Adult	https://www.cancer.gov/tcga
TCGA_9ABF662A.570A.4825.83FB.6DC66933D1A7	TCGA	Bladder Urothelial Carcinoma	Adult	https://www.cancer.gov/tcga
TCGA_CA896DE2.AA8A.4EF4.8D8A.5D35F13011BD	TCGA	Bladder Urothelial Carcinoma	Adult	https://www.cancer.gov/tcga
TCGA_A6EE9C67.2CA8.4E7C.A537.F10E251D5D41	TCGA	Bladder Urothelial Carcinoma	Adult	https://www.cancer.gov/tcga
TCGA_73D9833A.5E24.47D9.B193.22A66A282669	TCGA	Bladder Urothelial Carcinoma	Adult	https://www.cancer.gov/tcga
TCGA_7D2F5CE1.2698.46EB.AF50.8E27AD8C8201	TCGA	Bladder Urothelial Carcinoma	Adult	https://www.cancer.gov/tcga
TCGA_F5F2C2A1.4A1F.4C40.96A9.1AA18EC4C9C2	TCGA	Bladder Urothelial Carcinoma	Adult	https://www.cancer.gov/tcga
TCGA_3D6B2ADC.F22F.471E.960E.4F13F3A3D081	TCGA	Bladder Urothelial Carcinoma	Adult	https://www.cancer.gov/tcga
TCGA_5663C145.B465.4509.BA9A.1A40584952BD	TCGA	Bladder Urothelial Carcinoma	Adult	https://www.cancer.gov/tcga
TCGA_92A7E918.FD15.40FF.8DFA.4A7C9A916230	TCGA	Bladder Urothelial Carcinoma	Adult	https://www.cancer.gov/tcga
TCGA_C1B88DFE.EABB.4FD9.B400.AEA8DC5B7F8D	TCGA	Bladder Urothelial Carcinoma	Adult	https://www.cancer.gov/tcga
TCGA_DD99AA8F.4F88.4FF4.8B60.B00CCCEA28FA	TCGA	Bladder Urothelial Carcinoma	Adult	https://www.cancer.gov/tcga
TCGA_99595982.FB4F.46F8.94EB.282CBCE7B892	TCGA	Bladder Urothelial Carcinoma	Adult	https://www.cancer.gov/tcga
TCGA_56943BD9.EEDA.457A.9F18.ACC397978668	TCGA	Bladder Urothelial Carcinoma	Adult	https://www.cancer.gov/tcga
TCGA_14BEC97B.8960.4B1D.A9DE.0530CE49BB23	TCGA	Bladder Urothelial Carcinoma	Adult	https://www.cancer.gov/tcga
TCGA_D316C207.8020.47A7.8C2D.753CF42223B5	TCGA	Bladder Urothelial Carcinoma	Adult	https://www.cancer.gov/tcga
TCGA_C958FCED.BB40.4823.B839.6A31C6988A32	TCGA	Bladder Urothelial Carcinoma	Adult	https://www.cancer.gov/tcga
TCGA_95500246.10F5.4818.BBD7.E5FA7B03889A	TCGA	Bladder Urothelial Carcinoma	Adult	https://www.cancer.gov/tcga
TCGA_E63EDCDB.754A.4552.A3D7.0FD72B3D798D	TCGA	Bladder Urothelial Carcinoma	Adult	https://www.cancer.gov/tcga
TCGA_BF57D382.9256.40D4.8DDE.6C0DD2A91544	TCGA	Bladder Urothelial Carcinoma	Adult	https://www.cancer.gov/tcga
TCGA_9EFD245F.5EC0.442F.B811.4E3332B10748	TCGA	Bladder Urothelial Carcinoma	Adult	https://www.cancer.gov/tcga
TCGA_6B3E9359.93BF.45F3.8039.CF28412822A4	TCGA	Bladder Urothelial Carcinoma	Adult	https://www.cancer.gov/tcga
TCGA_1F120308.A696.4411.9470.F6546EA5DE04	TCGA	Bladder Urothelial Carcinoma	Adult	https://www.cancer.gov/tcga
TCGA_19398AA7.A439.47DD.B1F4.B1653B18B251	TCGA	Bladder Urothelial Carcinoma	Adult	https://www.cancer.gov/tcga
TCGA_C2B09A25.D021.4C93.AA1B.240D41B96B01	TCGA	Bladder Urothelial Carcinoma	Adult	https://www.cancer.gov/tcga
TCGA_4F272BAD.B5CF.4455.8333.40A4BAF2A20F	TCGA	Bladder Urothelial Carcinoma	Adult	https://www.cancer.gov/tcga
TCGA_57373041.9D22.4DB1.AA56.97733339391B	TCGA	Bladder Urothelial Carcinoma	Adult	https://www.cancer.gov/tcga
TCGA_E9093C51.69E0.407D.9D11.226C83DC61BD	TCGA	Bladder Urothelial Carcinoma	Adult	https://www.cancer.gov/tcga
TCGA_F6AFB248.1A25.4407.91F4.D6F309AA1FD8	TCGA	Bladder Urothelial Carcinoma	Adult	https://www.cancer.gov/tcga
TCGA_ABCC1024.67F3.4164.B69E.DE85E2BDA4AE	TCGA	Bladder Urothelial Carcinoma	Adult	https://www.cancer.gov/tcga
TCGA_2B1931F7.7AC3.4E4F.B05D.32B7645D7084	TCGA	Bladder Urothelial Carcinoma	Adult	https://www.cancer.gov/tcga
TCGA_71D47C16.F09F.4932.8BAB.983BDA1C9B1F	TCGA	Bladder Urothelial Carcinoma	Adult	https://www.cancer.gov/tcga
TCGA_F6788A89.A4C8.4863.859E.A94E3D64C10E	TCGA	Bladder Urothelial Carcinoma	Adult	https://www.cancer.gov/tcga
TCGA_3BA01819.0E4C.4277.91CF.0B5AB2E0E3F2	TCGA	Bladder Urothelial Carcinoma	Adult	https://www.cancer.gov/tcga
TCGA_B743D4F2.DA2C.4F41.8D7E.C9EE70C2F37F	TCGA	Bladder Urothelial Carcinoma	Adult	https://www.cancer.gov/tcga
TCGA_95F20ABB.7B0F.42AC.82E2.3A64A4735E0E	TCGA	Bladder Urothelial Carcinoma	Adult	https://www.cancer.gov/tcga
TCGA_B013515B.3825.40E0.9854.04EC0AFE600D	TCGA	Bladder Urothelial Carcinoma	Adult	https://www.cancer.gov/tcga
TCGA_896CC027.DF93.4D65.95D5.229E65B7A6A2	TCGA	Bladder Urothelial Carcinoma	Adult	https://www.cancer.gov/tcga
TCGA_4AAA6060.A678.48B4.A2ED.388D0FFB229F	TCGA	Bladder Urothelial Carcinoma	Adult	https://www.cancer.gov/tcga
TCGA_2D07A1BF.0304.4276.98CB.91EB72552B34	TCGA	Bladder Urothelial Carcinoma	Adult	https://www.cancer.gov/tcga
TCGA_F3230D6D.CEB1.4A20.BFB5.E0D31E0AB417	TCGA	Bladder Urothelial Carcinoma	Adult	https://www.cancer.gov/tcga
TCGA_529769DB.59A0.4E69.8860.13C7CAA1DB92	TCGA	Bladder Urothelial Carcinoma	Adult	https://www.cancer.gov/tcga
TCGA_002A3E61.7200.4B45.9704.6A9360233390	TCGA	Bladder Urothelial Carcinoma	Adult	https://www.cancer.gov/tcga
TCGA_A67B8B9E.1E8A.4848.9D09.0E266A44CF40	TCGA	Bladder Urothelial Carcinoma	Adult	https://www.cancer.gov/tcga
TCGA_1242A492.03F1.42C0.A0D7.A1ADFD034E47	TCGA	Bladder Urothelial Carcinoma	Adult	https://www.cancer.gov/tcga
TCGA_7B83B2C9.AFE1.4958.B90E.C37F1B354174	TCGA	Bladder Urothelial Carcinoma	Adult	https://www.cancer.gov/tcga
TCGA_B5BC7140.9621.4C84.81ED.D556D765A0C6	TCGA	Bladder Urothelial Carcinoma	Adult	https://www.cancer.gov/tcga
TCGA_9E8B5156.8285.4DFD.80BB.3087C7FA125C	TCGA	Bladder Urothelial Carcinoma	Adult	https://www.cancer.gov/tcga
TCGA_1D39B873.4E7C.491F.A42C.40053AA7EF06	TCGA	Bladder Urothelial Carcinoma	Adult	https://www.cancer.gov/tcga
TCGA_9A9DC386.ECA6.4423.9DC6.401BFC4558FF	TCGA	Bladder Urothelial Carcinoma	Adult	https://www.cancer.gov/tcga
TCGA_228C2042.804C.47FA.B565.1993E1015D40	TCGA	Glioblastoma Multiforme	Adult	https://www.cancer.gov/tcga
TCGA_53018DE1.9557.4181.A0F2.5200013F1CEA	TCGA	Glioblastoma Multiforme	Adult	https://www.cancer.gov/tcga
TCGA_4B4647B5.1964.49A9.AC25.89AB4A669341	TCGA	Glioblastoma Multiforme	Adult	https://www.cancer.gov/tcga
TCGA_109ABE6B.033D.47E8.A03A.D285BE82C17B	TCGA	Glioblastoma Multiforme	Adult	https://www.cancer.gov/tcga
TCGA_DE370889.1057.4355.AFD8.CCFCDC6CD00F	TCGA	Glioblastoma Multiforme	Adult	https://www.cancer.gov/tcga
TCGA_55E3F1FB.D55D.42F8.A9E1.7828F7BFF595	TCGA	Glioblastoma Multiforme	Adult	https://www.cancer.gov/tcga
TCGA_E7BE221B.273D.4C04.BE79.366E6455EFBC	TCGA	Glioblastoma Multiforme	Adult	https://www.cancer.gov/tcga
TCGA_A43D720D.0CA3.48CF.ADC7.5AC72BD5EEA9	TCGA	Glioblastoma Multiforme	Adult	https://www.cancer.gov/tcga
TCGA_CA6E11F4.8B85.4C73.9B48.C28F5D5D91D6	TCGA	Glioblastoma Multiforme	Adult	https://www.cancer.gov/tcga
TCGA_A678E1E5.E02D.49A1.BB2B.C91A60E6382E	TCGA	Glioblastoma Multiforme	Adult	https://www.cancer.gov/tcga
TCGA_CC9815B3.88D0.4376.B96F.B979E1FBD0C7	TCGA	Glioblastoma Multiforme	Adult	https://www.cancer.gov/tcga
TCGA_9BB56866.4E99.4E8A.A63F.2D4801558F14	TCGA	Glioblastoma Multiforme	Adult	https://www.cancer.gov/tcga
TCGA_F5EB77B4.61AD.40EC.B5B0.44D2D5AD66D7	TCGA	Glioblastoma Multiforme	Adult	https://www.cancer.gov/tcga
TCGA_15FB165D.6751.4894.A904.C77EA723CFCB	TCGA	Glioblastoma Multiforme	Adult	https://www.cancer.gov/tcga
TCGA_5063882F.6377.4976.BB48.7275D46C44E6	TCGA	Glioblastoma Multiforme	Adult	https://www.cancer.gov/tcga
TCGA_AE47BCDE.A2D2.43EF.8EC7.78E4D1817EEE	TCGA	Glioblastoma Multiforme	Adult	https://www.cancer.gov/tcga
TCGA_DB8DD33B.34B6.4F4B.AD87.D666899A26BC	TCGA	Glioblastoma Multiforme	Adult	https://www.cancer.gov/tcga
TCGA_C14BEAAE.A766.4ADE.A9B4.674D8717591F	TCGA	Glioblastoma Multiforme	Adult	https://www.cancer.gov/tcga
TCGA_242A2775.52C6.4B3C.9317.A27C32C92A6E	TCGA	Glioblastoma Multiforme	Adult	https://www.cancer.gov/tcga
TCGA_AFE1F307.45A7.4155.8D51.FEBD6C92947C	TCGA	Glioblastoma Multiforme	Adult	https://www.cancer.gov/tcga
TCGA_5E729BD1.654D.4334.A80F.3EDD472551B4	TCGA	Glioblastoma Multiforme	Adult	https://www.cancer.gov/tcga
TCGA_2E040577.EA0C.4876.9F43.A180DA38F733	TCGA	Glioblastoma Multiforme	Adult	https://www.cancer.gov/tcga
TCGA_C33EDB64.C7B9.49A1.AE73.1D293F8522F6	TCGA	Glioblastoma Multiforme	Adult	https://www.cancer.gov/tcga
TCGA_665044AD.F2DD.43C2.BCDE.982A8F5C5830	TCGA	Glioblastoma Multiforme	Adult	https://www.cancer.gov/tcga
TCGA_5B474B14.FB1C.4B54.A9E8.3D652ADE6BA4	TCGA	Glioblastoma Multiforme	Adult	https://www.cancer.gov/tcga
TCGA_FCD3124F.0F41.448E.B2B9.D9934D4EC1A7	TCGA	Glioblastoma Multiforme	Adult	https://www.cancer.gov/tcga
TCGA_E317AD4C.E877.499A.B108.2F39A40D1682	TCGA	Glioblastoma Multiforme	Adult	https://www.cancer.gov/tcga
TCGA_CD273289.C865.4902.801B.E32CA866EB4B	TCGA	Glioblastoma Multiforme	Adult	https://www.cancer.gov/tcga
TCGA_6D1D9992.DA2B.419A.A80A.9EBCDA831754	TCGA	Glioblastoma Multiforme	Adult	https://www.cancer.gov/tcga
TCGA_B99430AD.6309.4B90.A0AA.A5B2FA746246	TCGA	Glioblastoma Multiforme	Adult	https://www.cancer.gov/tcga
TCGA_A07BA2E1.CCA0.4231.A391.B13383A2BCB9	TCGA	Glioblastoma Multiforme	Adult	https://www.cancer.gov/tcga
TCGA_2DAB6792.F9AF.4565.BDD5.C9802F3132F4	TCGA	Glioblastoma Multiforme	Adult	https://www.cancer.gov/tcga
TCGA_27875588.7C41.49BB.A4C0.A66D72A12499	TCGA	Glioblastoma Multiforme	Adult	https://www.cancer.gov/tcga
TCGA_4B93A447.E626.4040.9BA0.1EEAB3764C6B	TCGA	Glioblastoma Multiforme	Adult	https://www.cancer.gov/tcga
TCGA_9BB12A25.E833.4055.8CEF.814EA5454F11	TCGA	Glioblastoma Multiforme	Adult	https://www.cancer.gov/tcga
TCGA_C3F0BD22.6891.44F0.B023.02FC6EDFA7EB	TCGA	Glioblastoma Multiforme	Adult	https://www.cancer.gov/tcga
TCGA_E97A62A3.E4D3.435C.9165.C0075358578E	TCGA	Glioblastoma Multiforme	Adult	https://www.cancer.gov/tcga
TCGA_BB96C5BA.CA50.40B4.B22A.3FCFE46AB11C	TCGA	Glioblastoma Multiforme	Adult	https://www.cancer.gov/tcga
TCGA_58A2E073.D3DE.44B2.9065.3DE14B53B3A2	TCGA	Glioblastoma Multiforme	Adult	https://www.cancer.gov/tcga
TCGA_AE67DBFD.0DD0.4F86.A19F.D4789F585A2E	TCGA	Glioblastoma Multiforme	Adult	https://www.cancer.gov/tcga
TCGA_70203945.80F8.4FA7.8C99.FEBAD3374103	TCGA	Glioblastoma Multiforme	Adult	https://www.cancer.gov/tcga
TCGA_8730AABF.0720.4754.82B0.722150A485B8	TCGA	Glioblastoma Multiforme	Adult	https://www.cancer.gov/tcga
TCGA_D06FFD0C.80D4.413D.9C83.62D9C163EDAB	TCGA	Glioblastoma Multiforme	Adult	https://www.cancer.gov/tcga
TCGA_4A54E284.9902.4E4C.A5BC.1BF144106EA3	TCGA	Glioblastoma Multiforme	Adult	https://www.cancer.gov/tcga
TCGA_6B8CAF74.45C6.4C20.8126.A99F73346198	TCGA	Glioblastoma Multiforme	Adult	https://www.cancer.gov/tcga
TCGA_33800B09.6DCC.4BE8.891C.5F34ADAC65B3	TCGA	Glioblastoma Multiforme	Adult	https://www.cancer.gov/tcga
TCGA_9970B75F.7AC6.431B.BDBB.120D01582CBE	TCGA	Glioblastoma Multiforme	Adult	https://www.cancer.gov/tcga
TCGA_1B326CC6.3916.4D1D.A238.7B3C42F3E6C6	TCGA	Glioblastoma Multiforme	Adult	https://www.cancer.gov/tcga
TCGA_4F09B010.97EC.4792.BF5A.42E9EF55894D	TCGA	Glioblastoma Multiforme	Adult	https://www.cancer.gov/tcga
TCGA_A0396799.AB5C.401F.81FF.7C829A3CF1E4	TCGA	Glioblastoma Multiforme	Adult	https://www.cancer.gov/tcga
TCGA_821FCEC2.41D4.48D9.8B75.D87405D075F7	TCGA	Glioblastoma Multiforme	Adult	https://www.cancer.gov/tcga
TCGA_4EA4A8AE.581A.4170.8062.99645CB41337	TCGA	Glioblastoma Multiforme	Adult	https://www.cancer.gov/tcga
TCGA_A2170829.B80C.49F2.8FB6.39B8ACFB27CB	TCGA	Glioblastoma Multiforme	Adult	https://www.cancer.gov/tcga
TCGA_647EE729.B34A.41F0.85AB.207F8C24420B	TCGA	Glioblastoma Multiforme	Adult	https://www.cancer.gov/tcga
TCGA_A4821960.9921.4B07.98CE.C4FDCA15146D	TCGA	Glioblastoma Multiforme	Adult	https://www.cancer.gov/tcga
TCGA_65F93AB7.AA99.49B5.8D59.7D0DE9CA9E34	TCGA	Glioblastoma Multiforme	Adult	https://www.cancer.gov/tcga
TCGA_2E401C42.010F.4AFC.A362.B69426418626	TCGA	Glioblastoma Multiforme	Adult	https://www.cancer.gov/tcga
TCGA_67719D37.8CC2.42B5.AF44.6D5AC258FDB1	TCGA	Glioblastoma Multiforme	Adult	https://www.cancer.gov/tcga
TCGA_AA762299.102B.4E35.B4A5.A94A122EF9DB	TCGA	Glioblastoma Multiforme	Adult	https://www.cancer.gov/tcga
TCGA_6727027F.4BAB.41ED.87F3.ECC7B1718ECF	TCGA	Glioblastoma Multiforme	Adult	https://www.cancer.gov/tcga
TCGA_FFECD0E9.70C2.44BD.B0B4.E8C4B60B793A	TCGA	Glioblastoma Multiforme	Adult	https://www.cancer.gov/tcga
TCGA_3B7F80E6.74A7.4DA1.AC4B.C260B6BE880A	TCGA	Glioblastoma Multiforme	Adult	https://www.cancer.gov/tcga
TCGA_93708EED.CBE1.4B2E.A571.34316ACFE748	TCGA	Glioblastoma Multiforme	Adult	https://www.cancer.gov/tcga
TCGA_81B10E10.884A.46EB.9F28.758D805FB9B1	TCGA	Glioblastoma Multiforme	Adult	https://www.cancer.gov/tcga
TCGA_FD3CFD0E.E8D9.4A57.A9F0.4FB519B7E459	TCGA	Glioblastoma Multiforme	Adult	https://www.cancer.gov/tcga
TCGA_3941F338.3165.4CCA.9108.65A110186E6B	TCGA	Glioblastoma Multiforme	Adult	https://www.cancer.gov/tcga
TCGA_113D7756.712E.4EB4.9993.BBAF3C41AFEF	TCGA	Glioblastoma Multiforme	Adult	https://www.cancer.gov/tcga
TCGA_DF145DF3.D7FD.48C9.ADC8.0B8618DC65A8	TCGA	Glioblastoma Multiforme	Adult	https://www.cancer.gov/tcga
TCGA_812834CD.DA8F.4C0C.A49E.31D4A882D0E0	TCGA	Glioblastoma Multiforme	Adult	https://www.cancer.gov/tcga
TCGA_BD887C3F.0002.4EC8.B845.9B38E78A3906	TCGA	Glioblastoma Multiforme	Adult	https://www.cancer.gov/tcga
TCGA_E1B8B320.25EE.4B2C.B705.AB50C3EF5E29	TCGA	Glioblastoma Multiforme	Adult	https://www.cancer.gov/tcga
TCGA_FBB4DAFD.11F1.498F.95C5.73D8B735465B	TCGA	Glioblastoma Multiforme	Adult	https://www.cancer.gov/tcga
TCGA_F42071CA.8794.4C79.8B02.8D48C70E8BA1	TCGA	Glioblastoma Multiforme	Adult	https://www.cancer.gov/tcga
TCGA_C8E7072F.6FBB.4BF8.8917.0C0CBDAF7605	TCGA	Glioblastoma Multiforme	Adult	https://www.cancer.gov/tcga
TCGA_F9EB85A8.8E6D.44C0.8C59.50B1DB4E652B	TCGA	Glioblastoma Multiforme	Adult	https://www.cancer.gov/tcga
TCGA_1FB9316D.4674.4D97.A33B.649F53D09487	TCGA	Glioblastoma Multiforme	Adult	https://www.cancer.gov/tcga
TCGA_23F34B20.F029.44F5.B3B5.06A74FC0FC9D	TCGA	Glioblastoma Multiforme	Adult	https://www.cancer.gov/tcga
TCGA_B8AED170.C88C.4A86.8377.93B5D14AB334	TCGA	Glioblastoma Multiforme	Adult	https://www.cancer.gov/tcga
TCGA_7876A884.F031.42AB.ADC0.89589760FB6B	TCGA	Glioblastoma Multiforme	Adult	https://www.cancer.gov/tcga
TCGA_8B4E465B.0FD5.4154.824B.1E6B2656FD2F	TCGA	Glioblastoma Multiforme	Adult	https://www.cancer.gov/tcga
TCGA_44B1F003.553A.4C8A.A6AE.44C49262081C	TCGA	Glioblastoma Multiforme	Adult	https://www.cancer.gov/tcga
TCGA_46A44EBC.2B07.45EF.93EF.3F537A8AF49B	TCGA	Glioblastoma Multiforme	Adult	https://www.cancer.gov/tcga
TCGA_ECCC2F18.409F.41BA.B49F.95B23893B80B	TCGA	Glioblastoma Multiforme	Adult	https://www.cancer.gov/tcga
TCGA_F9A39954.57EB.4A3F.97A0.1801B08BBD53	TCGA	Glioblastoma Multiforme	Adult	https://www.cancer.gov/tcga
TCGA_25C4D537.0142.4DAA.874B.BC793336DE82	TCGA	Glioblastoma Multiforme	Adult	https://www.cancer.gov/tcga
TCGA_AF548E30.7121.4F9F.A2CD.F1A540E9C4EE	TCGA	Glioblastoma Multiforme	Adult	https://www.cancer.gov/tcga
TCGA_A21476BD.0550.4D87.80EA.6E1454E0896D	TCGA	Glioblastoma Multiforme	Adult	https://www.cancer.gov/tcga
TCGA_54B7F258.FE9A.4EFE.87FB.465D587B1170	TCGA	Glioblastoma Multiforme	Adult	https://www.cancer.gov/tcga
TCGA_46E565A7.5022.4648.9035.B60FC7CFD6E7	TCGA	Glioblastoma Multiforme	Adult	https://www.cancer.gov/tcga
TCGA_DC01D165.E257.49D6.8B9B.37CA7DE398F6	TCGA	Glioblastoma Multiforme	Adult	https://www.cancer.gov/tcga
TCGA_AE270FCD.9297.4185.B6CA.02062352DB66	TCGA	Glioblastoma Multiforme	Adult	https://www.cancer.gov/tcga
TCGA_C635C019.A66D.42B7.911C.4D0742CAF95A	TCGA	Glioblastoma Multiforme	Adult	https://www.cancer.gov/tcga
TCGA_1A0F3795.92C5.4887.8CD0.B19C763CF6EF	TCGA	Glioblastoma Multiforme	Adult	https://www.cancer.gov/tcga
TCGA_9BFF7746.9003.4941.9590.0B813E00B326	TCGA	Glioblastoma Multiforme	Adult	https://www.cancer.gov/tcga
TCGA_53D8CF8D.31BA.4CB8.A14F.5C9AB9554F5D	TCGA	Glioblastoma Multiforme	Adult	https://www.cancer.gov/tcga
TCGA_A219A5D7.C67B.4CF0.860A.78ADEB56A13D	TCGA	Glioblastoma Multiforme	Adult	https://www.cancer.gov/tcga
TCGA_30D8578D.0B48.4D03.9E39.6425494ECD5C	TCGA	Glioblastoma Multiforme	Adult	https://www.cancer.gov/tcga
TCGA_EC1C727A.1F71.4C09.B867.7F163424D463	TCGA	Glioblastoma Multiforme	Adult	https://www.cancer.gov/tcga
TCGA_3E499D12.B08A.491C.98C6.19EA420BDC99	TCGA	Glioblastoma Multiforme	Adult	https://www.cancer.gov/tcga
TCGA_DAE9D154.5E0C.4961.9110.9E5653AAA787	TCGA	Glioblastoma Multiforme	Adult	https://www.cancer.gov/tcga
TCGA_AFE5BFD1.AA9F.470A.A44F.341126F8057D	TCGA	Glioblastoma Multiforme	Adult	https://www.cancer.gov/tcga
TCGA_97A8E2B1.059B.4527.8FB4.116F718FFD16	TCGA	Glioblastoma Multiforme	Adult	https://www.cancer.gov/tcga
TCGA_8DA59514.8B25.493E.B226.818F2521B5D5	TCGA	Glioblastoma Multiforme	Adult	https://www.cancer.gov/tcga
TCGA_46061E4B.5256.42AD.BA9A.FBCEBE92B09A	TCGA	Glioblastoma Multiforme	Adult	https://www.cancer.gov/tcga
TCGA_EB8F7B74.694A.4F9F.9C0B.F04006033CA4	TCGA	Glioblastoma Multiforme	Adult	https://www.cancer.gov/tcga
TCGA_E89DB941.19C3.4CD9.9117.EAAF3B2AFD76	TCGA	Glioblastoma Multiforme	Adult	https://www.cancer.gov/tcga
TCGA_B27956E8.3374.4720.9F80.7CE6FE7C7690	TCGA	Glioblastoma Multiforme	Adult	https://www.cancer.gov/tcga
TCGA_AF0A7BAA.D031.4C9F.91B7.7034F2C49D72	TCGA	Glioblastoma Multiforme	Adult	https://www.cancer.gov/tcga
TCGA_D9385661.DBBA.4AF7.B7E6.857BF84CF7CD	TCGA	Glioblastoma Multiforme	Adult	https://www.cancer.gov/tcga
TCGA_A9B59C46.7F32.4DD1.9649.B1788CA5E909	TCGA	Glioblastoma Multiforme	Adult	https://www.cancer.gov/tcga
TCGA_8D986787.7BD1.4F66.837E.88CD2A4CEA68	TCGA	Glioblastoma Multiforme	Adult	https://www.cancer.gov/tcga
TCGA_3F932445.1D8F.4128.A8DA.F36EA9F6E745	TCGA	Glioblastoma Multiforme	Adult	https://www.cancer.gov/tcga
TCGA_52F6F0A9.8D2D.49BC.9B49.E20E5E53561C	TCGA	Glioblastoma Multiforme	Adult	https://www.cancer.gov/tcga
TCGA_9EE0367C.7A37.4D91.A397.D27B109112FE	TCGA	Glioblastoma Multiforme	Adult	https://www.cancer.gov/tcga
TCGA_113340B4.B092.4B8C.8A13.5932525B0C33	TCGA	Glioblastoma Multiforme	Adult	https://www.cancer.gov/tcga
TCGA_C642D475.8BD8.44CA.B07E.A6822B2224C4	TCGA	Glioblastoma Multiforme	Adult	https://www.cancer.gov/tcga
TCGA_61D1FD4D.F0FF.4D89.B26F.C1102685ED9D	TCGA	Glioblastoma Multiforme	Adult	https://www.cancer.gov/tcga
TCGA_788A8487.6A02.4BF5.8E84.16BE5D92BF0F	TCGA	Glioblastoma Multiforme	Adult	https://www.cancer.gov/tcga
TCGA_31A652B1.3BEB.4D78.BCA0.4C153EBC41E8	TCGA	Glioblastoma Multiforme	Adult	https://www.cancer.gov/tcga
TCGA_E24D233D.71BD.4EC2.A671.375917F24E5C	TCGA	Glioblastoma Multiforme	Adult	https://www.cancer.gov/tcga
TCGA_6410821A.1C6A.4F64.939F.196313B8F1E5	TCGA	Glioblastoma Multiforme	Adult	https://www.cancer.gov/tcga
TCGA_66FF1C46.83F0.4EEC.9871.448C8C7EA3AE	TCGA	Glioblastoma Multiforme	Adult	https://www.cancer.gov/tcga
TCGA_1B940F72.3C90.43C4.9267.185F21D10AC9	TCGA	Glioblastoma Multiforme	Adult	https://www.cancer.gov/tcga
TCGA_0E5EDC5A.5AD4.499E.8777.CA6B6F63307F	TCGA	Glioblastoma Multiforme	Adult	https://www.cancer.gov/tcga
TCGA_541FDA8B.9FAE.4346.A6FD.C56735C87920	TCGA	Glioblastoma Multiforme	Adult	https://www.cancer.gov/tcga
TCGA_769432C5.4BFD.4689.8F43.467010292448	TCGA	Glioblastoma Multiforme	Adult	https://www.cancer.gov/tcga
TCGA_F873381B.3D15.47B2.9385.080590B316B7	TCGA	Glioblastoma Multiforme	Adult	https://www.cancer.gov/tcga
TCGA_0E9EAAED.A9A2.41E7.AC3A.49E94C933432	TCGA	Glioblastoma Multiforme	Adult	https://www.cancer.gov/tcga
TCGA_B7A23896.4182.48D3.A1D9.92C781BF283F	TCGA	Glioblastoma Multiforme	Adult	https://www.cancer.gov/tcga
TCGA_94640BD8.E1D9.482D.A597.4790F6EEA6B7	TCGA	Glioblastoma Multiforme	Adult	https://www.cancer.gov/tcga
TCGA_0E66EFB0.712B.4A52.8F75.A37F030CABEF	TCGA	Glioblastoma Multiforme	Adult	https://www.cancer.gov/tcga
TCGA_0636DD62.C493.47CC.A120.9759FB6980CD	TCGA	Glioblastoma Multiforme	Adult	https://www.cancer.gov/tcga
TCGA_24E79135.8904.49F9.A748.AC059F325450	TCGA	Glioblastoma Multiforme	Adult	https://www.cancer.gov/tcga
TCGA_5307FA7F.DFE5.42BC.BFC7.826AACAAE799	TCGA	Glioblastoma Multiforme	Adult	https://www.cancer.gov/tcga
TCGA_B9535625.504A.4FCD.B341.2985AE72508A	TCGA	Glioblastoma Multiforme	Adult	https://www.cancer.gov/tcga
TCGA_D8A3D7E7.BDC0.42FF.B451.E25F472E8612	TCGA	Glioblastoma Multiforme	Adult	https://www.cancer.gov/tcga
TCGA_CE7A3262.C48A.43BF.941C.9D2482B9CACD	TCGA	Glioblastoma Multiforme	Adult	https://www.cancer.gov/tcga
TCGA_8F828A42.3E60.40C1.9E7D.428ABEA6C72F	TCGA	Glioblastoma Multiforme	Adult	https://www.cancer.gov/tcga
TCGA_93A7AA5D.FA07.470A.9FD3.306EA577D3C4	TCGA	Glioblastoma Multiforme	Adult	https://www.cancer.gov/tcga
TCGA_56BBED6E.8ADB.430B.A85C.D3773F929447	TCGA	Glioblastoma Multiforme	Adult	https://www.cancer.gov/tcga
TCGA_825AC0F8.4D16.4109.AA6A.4648934E3C35	TCGA	Glioblastoma Multiforme	Adult	https://www.cancer.gov/tcga
TCGA_53B31ABD.AD68.4A44.A525.23FD413115D5	TCGA	Glioblastoma Multiforme	Adult	https://www.cancer.gov/tcga
TCGA_AB5294B5.4A59.493A.9016.C2778735745F	TCGA	Glioblastoma Multiforme	Adult	https://www.cancer.gov/tcga
TCGA_31550B35.DA39.4294.8368.811A412B2E3A	TCGA	Glioblastoma Multiforme	Adult	https://www.cancer.gov/tcga
TCGA_40CDF034.0EBC.42A1.BBD8.492C1494086E	TCGA	Glioblastoma Multiforme	Adult	https://www.cancer.gov/tcga
TCGA_2B311620.94F3.4B53.B66A.81AC0A32453B	TCGA	Glioblastoma Multiforme	Adult	https://www.cancer.gov/tcga
TCGA_AA605CB6.ABD9.4802.8784.75A18A74C87B	TCGA	Glioblastoma Multiforme	Adult	https://www.cancer.gov/tcga
TCGA_E92DD0CC.DD0F.469D.8357.228A4A67DBD6	TCGA	Glioblastoma Multiforme	Adult	https://www.cancer.gov/tcga
TCGA_F2EB65DD.59F7.4C1F.8D92.0DCF439FF41A	TCGA	Glioblastoma Multiforme	Adult	https://www.cancer.gov/tcga
TCGA_726D58A7.23E0.492A.B5CE.15DCB11B0C90	TCGA	Glioblastoma Multiforme	Adult	https://www.cancer.gov/tcga
TCGA_5B4B7A3B.FD69.43EA.9C9C.FBE2845046CB	TCGA	Glioblastoma Multiforme	Adult	https://www.cancer.gov/tcga
TCGA_633064DB.D3ED.4B5F.B48F.6924AD719647	TCGA	Glioblastoma Multiforme	Adult	https://www.cancer.gov/tcga
TCGA_BDBF3ACE.7DC0.47C1.9B03.E2EDCF0B6CE6	TCGA	Glioblastoma Multiforme	Adult	https://www.cancer.gov/tcga
TCGA_EBE58DF8.7300.4D3E.9672.A4E7ADF46113	TCGA	Glioblastoma Multiforme	Adult	https://www.cancer.gov/tcga
TCGA_A462D32E.3A6A.4E00.A4A7.BAF374D6009C	TCGA	Glioblastoma Multiforme	Adult	https://www.cancer.gov/tcga
TCGA_1F4CD8D0.E2FD.45AA.8CE2.8C0488916778	TCGA	Glioblastoma Multiforme	Adult	https://www.cancer.gov/tcga
TCGA_1AB92ADA.637E.4A42.A39A.70CEEEA41AE3	TCGA	Breast Invasive Carcinoma	Adult	https://www.cancer.gov/tcga
TCGA_DA98A67C.F11F.41D3.8223.1161EBFF8B58	TCGA	Breast Invasive Carcinoma	Adult	https://www.cancer.gov/tcga
TCGA_06CCFD0F.7FB8.471E.B823.C7876582D6FC	TCGA	Breast Invasive Carcinoma	Adult	https://www.cancer.gov/tcga
TCGA_A33B2F42.6EC6.4FB2.8BE5.542407A0382E	TCGA	Breast Invasive Carcinoma	Adult	https://www.cancer.gov/tcga
TCGA_CC4C52A7.57D4.4959.ABFB.8ED3B1BA4DED	TCGA	Breast Invasive Carcinoma	Adult	https://www.cancer.gov/tcga
TCGA_D021A258.8713.4383.9DCA.45E2F54A0411	TCGA	Breast Invasive Carcinoma	Adult	https://www.cancer.gov/tcga
TCGA_C705FA90.D9AA.4949.BACA.1C022A14CB03	TCGA	Breast Invasive Carcinoma	Adult	https://www.cancer.gov/tcga
TCGA_85380A2D.9951.4D4B.A2A4.6F5F2AFC54E3	TCGA	Breast Invasive Carcinoma	Adult	https://www.cancer.gov/tcga
TCGA_F53A9C63.1AF7.4CBC.B8B7.4AA7AAED3364	TCGA	Breast Invasive Carcinoma	Adult	https://www.cancer.gov/tcga
TCGA_13EF5323.EAD9.4BC7.8AC4.33875BF12E17	TCGA	Breast Invasive Carcinoma	Adult	https://www.cancer.gov/tcga
TCGA_58305698.457F.4E9D.A27D.7B8F98491411	TCGA	Breast Invasive Carcinoma	Adult	https://www.cancer.gov/tcga
TCGA_079EACA1.0319.4B54.B20B.673F4576C69D	TCGA	Breast Invasive Carcinoma	Adult	https://www.cancer.gov/tcga
TCGA_8A9C0B95.4830.45C3.A596.75C2F22CFA14	TCGA	Breast Invasive Carcinoma	Adult	https://www.cancer.gov/tcga
TCGA_AA0783EF.EA84.4B0B.8EA5.1600A85C9AB3	TCGA	Breast Invasive Carcinoma	Adult	https://www.cancer.gov/tcga
TCGA_03E71BD3.8FC7.4F34.96E7.B0E3A9AC4B05	TCGA	Breast Invasive Carcinoma	Adult	https://www.cancer.gov/tcga
TCGA_F5303C4B.7008.44AF.8D22.0BA38750DEA2	TCGA	Breast Invasive Carcinoma	Adult	https://www.cancer.gov/tcga
TCGA_A59040E1.6D0B.49F1.B4B3.BD96B0E98536	TCGA	Breast Invasive Carcinoma	Adult	https://www.cancer.gov/tcga
TCGA_2356B998.0930.403F.9B04.57A18A150955	TCGA	Breast Invasive Carcinoma	Adult	https://www.cancer.gov/tcga
TCGA_88A0E401.3507.496F.A4E4.981D089BEAF1	TCGA	Breast Invasive Carcinoma	Adult	https://www.cancer.gov/tcga
TCGA_CBCB8C2D.0613.45DA.975E.1A0196D38764	TCGA	Breast Invasive Carcinoma	Adult	https://www.cancer.gov/tcga
TCGA_533CFA6A.C250.4F52.8637.0A77C398C78A	TCGA	Breast Invasive Carcinoma	Adult	https://www.cancer.gov/tcga
TCGA_CEB674A6.B8AE.4245.AF6E.83030D514B84	TCGA	Breast Invasive Carcinoma	Adult	https://www.cancer.gov/tcga
TCGA_4909AFED.792E.4DAF.B002.B47B5B28C7ED	TCGA	Breast Invasive Carcinoma	Adult	https://www.cancer.gov/tcga
TCGA_1E122AA0.1CA9.4F1B.823E.68D21D9B50BA	TCGA	Breast Invasive Carcinoma	Adult	https://www.cancer.gov/tcga
TCGA_F9135D0D.6447.4452.8EA8.98DEE4610226	TCGA	Breast Invasive Carcinoma	Adult	https://www.cancer.gov/tcga
TCGA_0375EFB7.6AFA.416E.96FA.C9A69AD7E95D	TCGA	Breast Invasive Carcinoma	Adult	https://www.cancer.gov/tcga
TCGA_D556467D.BAC2.4ECE.B906.14F542987D90	TCGA	Breast Invasive Carcinoma	Adult	https://www.cancer.gov/tcga
TCGA_37B9F568.AAF0.44B4.92BF.6E257EE6F06B	TCGA	Breast Invasive Carcinoma	Adult	https://www.cancer.gov/tcga
TCGA_9E8F1F6E.8115.49A7.A208.3A6308CFD2B2	TCGA	Breast Invasive Carcinoma	Adult	https://www.cancer.gov/tcga
TCGA_16B2F770.0357.4DE9.B0BF.7C546B169042	TCGA	Breast Invasive Carcinoma	Adult	https://www.cancer.gov/tcga
TCGA_C392B91B.1F08.4E33.9AB7.42EC0FCE3B92	TCGA	Breast Invasive Carcinoma	Adult	https://www.cancer.gov/tcga
TCGA_EC9DD1B9.15AA.441D.8D80.D32F663B3A5C	TCGA	Breast Invasive Carcinoma	Adult	https://www.cancer.gov/tcga
TCGA_B33D0B10.4C33.4001.93FF.A5FFA2AA353C	TCGA	Breast Invasive Carcinoma	Adult	https://www.cancer.gov/tcga
TCGA_A451CA06.E1BF.478B.9A50.A0D8C3D4A2AC	TCGA	Breast Invasive Carcinoma	Adult	https://www.cancer.gov/tcga
TCGA_A4CECC77.3764.4F27.BD37.D7E76E436944	TCGA	Breast Invasive Carcinoma	Adult	https://www.cancer.gov/tcga
TCGA_E6901976.2075.463C.828D.8DF924EFC78E	TCGA	Breast Invasive Carcinoma	Adult	https://www.cancer.gov/tcga
TCGA_B8042E2C.B5C3.42BC.9149.E56E952E5A56	TCGA	Breast Invasive Carcinoma	Adult	https://www.cancer.gov/tcga
TCGA_8F30F0E6.CE60.480F.B69D.8CD9655BA6F2	TCGA	Breast Invasive Carcinoma	Adult	https://www.cancer.gov/tcga
TCGA_6B131704.D54C.4E0E.9D01.BFEE2C59BE88	TCGA	Breast Invasive Carcinoma	Adult	https://www.cancer.gov/tcga
TCGA_B5D1E2FC.AD5B.4BCC.AA60.0CB94FB09FCA	TCGA	Breast Invasive Carcinoma	Adult	https://www.cancer.gov/tcga
TCGA_4E92867A.7834.45DF.AAE7.A680EF37CD1D	TCGA	Breast Invasive Carcinoma	Adult	https://www.cancer.gov/tcga
TCGA_A79DD5B2.F97A.4B24.B762.FEA1CD5238FE	TCGA	Breast Invasive Carcinoma	Adult	https://www.cancer.gov/tcga
TCGA_4A052DF5.38BB.4E2F.87BB.BBDE3C959304	TCGA	Breast Invasive Carcinoma	Adult	https://www.cancer.gov/tcga
TCGA_2BB0E784.10FC.4978.B5F3.BFC197438175	TCGA	Breast Invasive Carcinoma	Adult	https://www.cancer.gov/tcga
TCGA_1324D8A4.B51A.49AA.B376.E70CE72FC0D3	TCGA	Breast Invasive Carcinoma	Adult	https://www.cancer.gov/tcga
TCGA_658F68D0.AE74.4D23.9A8C.146E9A53FC77	TCGA	Breast Invasive Carcinoma	Adult	https://www.cancer.gov/tcga
TCGA_E4673254.C59F.4C2D.BF1D.DE6F7464A287	TCGA	Breast Invasive Carcinoma	Adult	https://www.cancer.gov/tcga
TCGA_CE80AC41.E93C.4AEB.A3FE.AE7C7806B545	TCGA	Breast Invasive Carcinoma	Adult	https://www.cancer.gov/tcga
TCGA_C9A64139.06C9.4154.B8AD.9C6959696977	TCGA	Breast Invasive Carcinoma	Adult	https://www.cancer.gov/tcga
TCGA_09AA29E2.8D91.48DE.832A.859E76BD82F6	TCGA	Breast Invasive Carcinoma	Adult	https://www.cancer.gov/tcga
TCGA_499C6F4D.D346.4324.9892.E5C6922D84C5	TCGA	Breast Invasive Carcinoma	Adult	https://www.cancer.gov/tcga
TCGA_3CC6581C.57DC.431B.A699.A479A3FA3823	TCGA	Breast Invasive Carcinoma	Adult	https://www.cancer.gov/tcga
TCGA_4378B8BB.C513.4CC2.B06E.8270FED24576	TCGA	Breast Invasive Carcinoma	Adult	https://www.cancer.gov/tcga
TCGA_AB75BCA7.5635.4839.A178.120A02EF575F	TCGA	Breast Invasive Carcinoma	Adult	https://www.cancer.gov/tcga
TCGA_BC2B278C.8924.41FE.8641.D5E39E5795AA	TCGA	Breast Invasive Carcinoma	Adult	https://www.cancer.gov/tcga
TCGA_05127463.A69A.42B3.9635.575A08EB980A	TCGA	Breast Invasive Carcinoma	Adult	https://www.cancer.gov/tcga
TCGA_08231A66.DD8E.40B0.9AEC.850AD057735B	TCGA	Breast Invasive Carcinoma	Adult	https://www.cancer.gov/tcga
TCGA_36F63B8A.5F8D.41AE.958F.8B142FEB1A3D	TCGA	Breast Invasive Carcinoma	Adult	https://www.cancer.gov/tcga
TCGA_29F2019D.5A69.497E.A7FF.73DD35FCAA01	TCGA	Breast Invasive Carcinoma	Adult	https://www.cancer.gov/tcga
TCGA_A3099C9A.ED73.44F5.AD88.14AE01373AD6	TCGA	Breast Invasive Carcinoma	Adult	https://www.cancer.gov/tcga
TCGA_86BCFF5A.F4D4.43D3.810B.1B32832E541F	TCGA	Breast Invasive Carcinoma	Adult	https://www.cancer.gov/tcga
TCGA_DE60834E.364B.4814.AD26.D6891D6EB9FF	TCGA	Breast Invasive Carcinoma	Adult	https://www.cancer.gov/tcga
TCGA_8751D026.849B.44ED.933B.FD9B80DE329E	TCGA	Breast Invasive Carcinoma	Adult	https://www.cancer.gov/tcga
TCGA_B2D67D4C.8555.4BA8.965A.AB42EF516119	TCGA	Breast Invasive Carcinoma	Adult	https://www.cancer.gov/tcga
TCGA_0A4B2A06.3603.42F6.9E6D.E5595E86D1EA	TCGA	Breast Invasive Carcinoma	Adult	https://www.cancer.gov/tcga
TCGA_DB138158.49E4.46B2.8BA6.4A72FF418216	TCGA	Breast Invasive Carcinoma	Adult	https://www.cancer.gov/tcga
TCGA_F53C3D33.7501.46E1.8125.56FB73083B65	TCGA	Breast Invasive Carcinoma	Adult	https://www.cancer.gov/tcga
TCGA_682C11E8.099C.466F.BC8A.B09A754205E3	TCGA	Breast Invasive Carcinoma	Adult	https://www.cancer.gov/tcga
TCGA_0195B339.0A12.4163.A281.50E1EAE085CF	TCGA	Breast Invasive Carcinoma	Adult	https://www.cancer.gov/tcga
TCGA_E2CFC7B2.7C64.4776.BFB8.9682F745078B	TCGA	Breast Invasive Carcinoma	Adult	https://www.cancer.gov/tcga
TCGA_E286F56A.1719.409F.823C.DA63DA424F68	TCGA	Breast Invasive Carcinoma	Adult	https://www.cancer.gov/tcga
TCGA_F3FD3DEE.DD68.4E91.8C94.4593C582CBA0	TCGA	Breast Invasive Carcinoma	Adult	https://www.cancer.gov/tcga
TCGA_CC52BF35.48F8.415B.8B15.DB5D7E17A66C	TCGA	Breast Invasive Carcinoma	Adult	https://www.cancer.gov/tcga
TCGA_096C96DF.4740.40C0.864C.3873CCC57AFE	TCGA	Breast Invasive Carcinoma	Adult	https://www.cancer.gov/tcga
TCGA_2C527579.8B48.49B4.8383.8C084C046C62	TCGA	Breast Invasive Carcinoma	Adult	https://www.cancer.gov/tcga
TCGA_FD476524.E22C.44A1.8F91.2A8A0519AA7D	TCGA	Breast Invasive Carcinoma	Adult	https://www.cancer.gov/tcga
TCGA_42A0FFC5.0804.4B82.9C18.50DF23F21CF9	TCGA	Breast Invasive Carcinoma	Adult	https://www.cancer.gov/tcga
TCGA_5B046939.1D30.44CB.998E.5C95716A70D8	TCGA	Breast Invasive Carcinoma	Adult	https://www.cancer.gov/tcga
TCGA_766E0D2F.123B.474A.901C.F3CB25A92D95	TCGA	Breast Invasive Carcinoma	Adult	https://www.cancer.gov/tcga
TCGA_60061F42.311A.4890.BCBF.4ADD272AA5E7	TCGA	Breast Invasive Carcinoma	Adult	https://www.cancer.gov/tcga
TCGA_108E4F62.AA05.4297.9BC2.2FB82D687349	TCGA	Breast Invasive Carcinoma	Adult	https://www.cancer.gov/tcga
TCGA_22A5E04D.A9A8.4C13.8A13.9BDBEB357686	TCGA	Breast Invasive Carcinoma	Adult	https://www.cancer.gov/tcga
TCGA_04D86CF5.1B75.440B.9DC1.9B5BB2471C4C	TCGA	Breast Invasive Carcinoma	Adult	https://www.cancer.gov/tcga
TCGA_E547AED5.1579.4589.A683.D07CC0E51F93	TCGA	Breast Invasive Carcinoma	Adult	https://www.cancer.gov/tcga
TCGA_E08283CA.68E0.4171.B8B9.51AEE0B1E0EF	TCGA	Breast Invasive Carcinoma	Adult	https://www.cancer.gov/tcga
TCGA_118D1959.5B7B.4D2C.9E9F.970613F0E133	TCGA	Breast Invasive Carcinoma	Adult	https://www.cancer.gov/tcga
TCGA_EACF55B2.27DD.48E9.B56E.F1189328F1E5	TCGA	Breast Invasive Carcinoma	Adult	https://www.cancer.gov/tcga
TCGA_997B8112.5484.49CA.BF3D.7AA6CD2FB8BC	TCGA	Breast Invasive Carcinoma	Adult	https://www.cancer.gov/tcga
TCGA_3DE60B02.74EA.4682.82DF.EE3EF9AAEA6F	TCGA	Breast Invasive Carcinoma	Adult	https://www.cancer.gov/tcga
TCGA_ADD7449B.340C.46FD.841C.414F967825EB	TCGA	Breast Invasive Carcinoma	Adult	https://www.cancer.gov/tcga
TCGA_47129FDA.AC0C.422F.B7E3.F293CD1C5443	TCGA	Breast Invasive Carcinoma	Adult	https://www.cancer.gov/tcga
TCGA_D61F0D8D.C549.42D6.BC35.5488CF231D7A	TCGA	Breast Invasive Carcinoma	Adult	https://www.cancer.gov/tcga
TCGA_C653AAD5.59C7.458A.8EA7.9295A2AAC884	TCGA	Breast Invasive Carcinoma	Adult	https://www.cancer.gov/tcga
TCGA_596736FB.5FB7.446A.B8CA.53F0129F41CF	TCGA	Breast Invasive Carcinoma	Adult	https://www.cancer.gov/tcga
TCGA_B3382514.ECEF.4A68.90E6.0E224EF11F01	TCGA	Breast Invasive Carcinoma	Adult	https://www.cancer.gov/tcga
TCGA_C0FF6201.9BFD.4C95.9770.B122D8206C3D	TCGA	Breast Invasive Carcinoma	Adult	https://www.cancer.gov/tcga
TCGA_D08B9D87.7327.4D2C.8B10.8A3973B99209	TCGA	Breast Invasive Carcinoma	Adult	https://www.cancer.gov/tcga
TCGA_E959E8BD.D13C.43C2.840B.8E19211EB643	TCGA	Breast Invasive Carcinoma	Adult	https://www.cancer.gov/tcga
TCGA_1E2B2F45.6629.41B3.8498.321A2E726698	TCGA	Breast Invasive Carcinoma	Adult	https://www.cancer.gov/tcga
TCGA_C68A0A08.0C16.4B8A.9DA8.AF167AB1D67F	TCGA	Breast Invasive Carcinoma	Adult	https://www.cancer.gov/tcga
TCGA_B6D0686C.6F0B.4337.B7D6.E43443A6652E	TCGA	Breast Invasive Carcinoma	Adult	https://www.cancer.gov/tcga
TCGA_97765ED1.5E02.49D3.A96B.A20C8CCA3BEE	TCGA	Breast Invasive Carcinoma	Adult	https://www.cancer.gov/tcga
TCGA_8FF6B0AB.C03C.4A06.A851.EBB4B0FFB769	TCGA	Breast Invasive Carcinoma	Adult	https://www.cancer.gov/tcga
TCGA_46C4652A.AC2B.41DB.A17D.02625822027F	TCGA	Breast Invasive Carcinoma	Adult	https://www.cancer.gov/tcga
TCGA_B8DE7C7F.5DE1.45B9.948D.CF5DF3850551	TCGA	Breast Invasive Carcinoma	Adult	https://www.cancer.gov/tcga
TCGA_A7589115.6759.41F5.ACDA.185369AE599E	TCGA	Breast Invasive Carcinoma	Adult	https://www.cancer.gov/tcga
TCGA_EB1F9845.FF0C.49D3.A981.94A634E8CED7	TCGA	Breast Invasive Carcinoma	Adult	https://www.cancer.gov/tcga
TCGA_6D5DE1AF.E8C0.46BC.8F78.97F57489B081	TCGA	Breast Invasive Carcinoma	Adult	https://www.cancer.gov/tcga
TCGA_EC9F355E.90FA.42DE.A35E.EC6A2D5EA1BE	TCGA	Breast Invasive Carcinoma	Adult	https://www.cancer.gov/tcga
TCGA_C2E78287.F440.4BCB.B9DC.C8CDA71760B1	TCGA	Breast Invasive Carcinoma	Adult	https://www.cancer.gov/tcga
TCGA_55A3AFE4.8F9F.4FAF.92F1.D15A9A562DD8	TCGA	Breast Invasive Carcinoma	Adult	https://www.cancer.gov/tcga
TCGA_6203B63E.6D3F.4399.B524.9573A9BD1E11	TCGA	Breast Invasive Carcinoma	Adult	https://www.cancer.gov/tcga
TCGA_4C49EE0B.5040.47B2.8E78.28ABFA0969CD	TCGA	Breast Invasive Carcinoma	Adult	https://www.cancer.gov/tcga
TCGA_6588314E.69E9.44DC.B7D0.0966C1833608	TCGA	Breast Invasive Carcinoma	Adult	https://www.cancer.gov/tcga
TCGA_2F5B0ACB.4BB5.41C8.862F.6CEED8F498A0	TCGA	Breast Invasive Carcinoma	Adult	https://www.cancer.gov/tcga
TCGA_2AC38CDA.108E.4553.893F.F36211922BB6	TCGA	Breast Invasive Carcinoma	Adult	https://www.cancer.gov/tcga
TCGA_AE5E85D4.0B93.44CC.B846.7E893CA67B21	TCGA	Breast Invasive Carcinoma	Adult	https://www.cancer.gov/tcga
TCGA_A11F6487.644D.42A2.9F68.E773E71E58D1	TCGA	Breast Invasive Carcinoma	Adult	https://www.cancer.gov/tcga
TCGA_555ED952.DC2B.4C08.8AFB.40C386AA5CC7	TCGA	Breast Invasive Carcinoma	Adult	https://www.cancer.gov/tcga
TCGA_F1A437BB.9B43.438D.AB32.9A6F15CD1AEA	TCGA	Breast Invasive Carcinoma	Adult	https://www.cancer.gov/tcga
TCGA_6E6F790E.7B1D.4DC7.AA70.84C0680020B8	TCGA	Breast Invasive Carcinoma	Adult	https://www.cancer.gov/tcga
TCGA_382D9830.4CD6.4C06.9C87.9A83DD01E25C	TCGA	Breast Invasive Carcinoma	Adult	https://www.cancer.gov/tcga
TCGA_BD2081D7.90DD.4F9A.89C1.76D4322A1C8E	TCGA	Breast Invasive Carcinoma	Adult	https://www.cancer.gov/tcga
TCGA_1E3B860B.E8BC.4F88.9C52.C982ADD3B2DB	TCGA	Breast Invasive Carcinoma	Adult	https://www.cancer.gov/tcga
TCGA_F014ECA8.AA22.432C.B1EF.3113728B8899	TCGA	Breast Invasive Carcinoma	Adult	https://www.cancer.gov/tcga
TCGA_7FF75F50.B61C.4230.96B0.F711FBC27834	TCGA	Breast Invasive Carcinoma	Adult	https://www.cancer.gov/tcga
TCGA_4CD84ADB.81DD.484F.BD75.4DED4B0BEF82	TCGA	Breast Invasive Carcinoma	Adult	https://www.cancer.gov/tcga
TCGA_CD86EEAF.D99B.4BD6.96CC.C44A4263CDD7	TCGA	Breast Invasive Carcinoma	Adult	https://www.cancer.gov/tcga
TCGA_CF6AF5E1.ED9C.4CD2.8C29.5D002EF59B7D	TCGA	Breast Invasive Carcinoma	Adult	https://www.cancer.gov/tcga
TCGA_072BAC5F.4E09.4831.9C32.F42B94C4B30D	TCGA	Breast Invasive Carcinoma	Adult	https://www.cancer.gov/tcga
TCGA_DCD49265.D7BB.482F.B1DA.D5D4098E9F1A	TCGA	Breast Invasive Carcinoma	Adult	https://www.cancer.gov/tcga
TCGA_6070DB25.079C.4BFA.889D.E4E447CEEA70	TCGA	Breast Invasive Carcinoma	Adult	https://www.cancer.gov/tcga
TCGA_B614CF54.CECF.44C1.813E.6B036B071D41	TCGA	Breast Invasive Carcinoma	Adult	https://www.cancer.gov/tcga
TCGA_F7A29451.3212.44FF.96FF.6203CE7E7593	TCGA	Breast Invasive Carcinoma	Adult	https://www.cancer.gov/tcga
TCGA_71B02059.B87E.4288.B02E.6470D6A582C3	TCGA	Breast Invasive Carcinoma	Adult	https://www.cancer.gov/tcga
TCGA_59860A22.DCEA.4871.8799.6F91A5D9C88C	TCGA	Breast Invasive Carcinoma	Adult	https://www.cancer.gov/tcga
TCGA_0B10C68D.9AC5.4C64.9233.2EB9C4A8A942	TCGA	Breast Invasive Carcinoma	Adult	https://www.cancer.gov/tcga
TCGA_417CB3FA.2125.42CE.A638.51952C81DC2B	TCGA	Breast Invasive Carcinoma	Adult	https://www.cancer.gov/tcga
TCGA_26D52822.B295.4864.A6AC.0EBF1C368CC4	TCGA	Breast Invasive Carcinoma	Adult	https://www.cancer.gov/tcga
TCGA_6D438075.1443.4B04.88F4.A492AC5054C3	TCGA	Breast Invasive Carcinoma	Adult	https://www.cancer.gov/tcga
TCGA_2F86D512.9177.45AC.B724.BBC31D83CDB7	TCGA	Breast Invasive Carcinoma	Adult	https://www.cancer.gov/tcga
TCGA_58BC4857.6A34.4BFB.91C0.0C35FB9169ED	TCGA	Breast Invasive Carcinoma	Adult	https://www.cancer.gov/tcga
TCGA_03737FB6.A59C.4618.A4E5.5FC657E42900	TCGA	Breast Invasive Carcinoma	Adult	https://www.cancer.gov/tcga
TCGA_726C25F1.9651.4D3B.8117.737225B449EF	TCGA	Breast Invasive Carcinoma	Adult	https://www.cancer.gov/tcga
TCGA_D7877CDD.A69B.4D4C.BB62.D279E18DBF88	TCGA	Breast Invasive Carcinoma	Adult	https://www.cancer.gov/tcga
TCGA_BD879832.E177.4FCA.B1EA.D1553518E700	TCGA	Breast Invasive Carcinoma	Adult	https://www.cancer.gov/tcga
TCGA_4CC145EA.1A8E.4B26.9D22.473466DE569A	TCGA	Breast Invasive Carcinoma	Adult	https://www.cancer.gov/tcga
TCGA_CEF2BDB2.017F.4E90.94B3.45A91AC9FB6C	TCGA	Breast Invasive Carcinoma	Adult	https://www.cancer.gov/tcga
TCGA_073C074D.A9DF.4547.9BFA.1F46C27650D7	TCGA	Breast Invasive Carcinoma	Adult	https://www.cancer.gov/tcga
TCGA_775E9758.CBA2.4B87.844A.120E56FE2141	TCGA	Breast Invasive Carcinoma	Adult	https://www.cancer.gov/tcga
TCGA_2F879A27.186A.4134.8F08.CC885134564B	TCGA	Breast Invasive Carcinoma	Adult	https://www.cancer.gov/tcga
TCGA_CDEC90EC.016B.4C68.82AA.7EE297188B03	TCGA	Breast Invasive Carcinoma	Adult	https://www.cancer.gov/tcga
TCGA_DFE29D4C.1564.4C22.BFB4.6B69A830F788	TCGA	Breast Invasive Carcinoma	Adult	https://www.cancer.gov/tcga
TCGA_E313975F.F2D2.4ABD.A5AE.09E85F2E9CDF	TCGA	Breast Invasive Carcinoma	Adult	https://www.cancer.gov/tcga
TCGA_AEBCF532.FD91.450F.A48E.D6387F2754D0	TCGA	Breast Invasive Carcinoma	Adult	https://www.cancer.gov/tcga
TCGA_6A5431EA.BDA1.495D.8E85.1BC09B6CE4AD	TCGA	Breast Invasive Carcinoma	Adult	https://www.cancer.gov/tcga
TCGA_C66D011F.8A84.4240.AAB4.0C10719F5BDB	TCGA	Breast Invasive Carcinoma	Adult	https://www.cancer.gov/tcga
TCGA_5836F2D8.CB09.4AFF.9CDD.45EEAF835262	TCGA	Breast Invasive Carcinoma	Adult	https://www.cancer.gov/tcga
TCGA_34AC430E.2CBF.4047.9A9C.210E7AE24F55	TCGA	Breast Invasive Carcinoma	Adult	https://www.cancer.gov/tcga
TCGA_6F0DF420.9BA6.48D7.91A0.7AA2CC5B5E80	TCGA	Breast Invasive Carcinoma	Adult	https://www.cancer.gov/tcga
TCGA_300D7F74.A627.4738.91A9.62778D98C5AD	TCGA	Breast Invasive Carcinoma	Adult	https://www.cancer.gov/tcga
TCGA_59C375B4.60FB.4598.A146.5B175C2B8079	TCGA	Breast Invasive Carcinoma	Adult	https://www.cancer.gov/tcga
TCGA_08962894.8A7D.4BF0.A562.5CDFBA7E72FB	TCGA	Breast Invasive Carcinoma	Adult	https://www.cancer.gov/tcga
TCGA_91A45DFF.D6C6.4A30.B79D.475DAD0A609E	TCGA	Breast Invasive Carcinoma	Adult	https://www.cancer.gov/tcga
TCGA_04A48065.EA14.4C82.82DF.B7784D70193A	TCGA	Breast Invasive Carcinoma	Adult	https://www.cancer.gov/tcga
TCGA_5537E19F.1361.447E.B207.329363F9F777	TCGA	Breast Invasive Carcinoma	Adult	https://www.cancer.gov/tcga
TCGA_601D287E.1F5C.4AC7.A4A4.85BD89AD5327	TCGA	Breast Invasive Carcinoma	Adult	https://www.cancer.gov/tcga
TCGA_29C63350.F03B.4C65.979C.53AE84E20042	TCGA	Breast Invasive Carcinoma	Adult	https://www.cancer.gov/tcga
TCGA_9B91CD27.5869.46AB.AB80.9EB52EE29E1A	TCGA	Breast Invasive Carcinoma	Adult	https://www.cancer.gov/tcga
TCGA_88CD8F3F.5158.4E98.ABA0.1ABFFCEA5FF5	TCGA	Breast Invasive Carcinoma	Adult	https://www.cancer.gov/tcga
TCGA_1BC37328.9C24.40D3.BB7B.000E0F562CB5	TCGA	Breast Invasive Carcinoma	Adult	https://www.cancer.gov/tcga
TCGA_8B3B9337.038A.4385.AF58.D285A3706234	TCGA	Breast Invasive Carcinoma	Adult	https://www.cancer.gov/tcga
TCGA_3C032234.C350.4170.B8F7.F8DE8269E713	TCGA	Breast Invasive Carcinoma	Adult	https://www.cancer.gov/tcga
TCGA_0ABA5A33.4257.4BAD.9F28.DB606D81E2AF	TCGA	Breast Invasive Carcinoma	Adult	https://www.cancer.gov/tcga
TCGA_FA5BCA6C.A84E.4BAA.9AF4.3304F6364440	TCGA	Breast Invasive Carcinoma	Adult	https://www.cancer.gov/tcga
TCGA_B350CE03.64AC.44F5.8438.B7B8DC3A962F	TCGA	Breast Invasive Carcinoma	Adult	https://www.cancer.gov/tcga
TCGA_A03BDA91.0936.4C67.9508.4903F84C980F	TCGA	Breast Invasive Carcinoma	Adult	https://www.cancer.gov/tcga
TCGA_BA3E03EF.663F.437A.BEED.897A2FD80DAF	TCGA	Breast Invasive Carcinoma	Adult	https://www.cancer.gov/tcga
TCGA_8FAA604B.BDC4.4481.89A7.0AB6F4839C04	TCGA	Breast Invasive Carcinoma	Adult	https://www.cancer.gov/tcga
TCGA_FA6CE09A.C597.4223.83B6.39DC39AC828F	TCGA	Breast Invasive Carcinoma	Adult	https://www.cancer.gov/tcga
TCGA_05CD67DF.CFB3.40D8.A787.3D09886291EA	TCGA	Breast Invasive Carcinoma	Adult	https://www.cancer.gov/tcga
TCGA_F2891ACE.F170.4DBF.B23E.A7CC21414786	TCGA	Breast Invasive Carcinoma	Adult	https://www.cancer.gov/tcga
TCGA_0776889F.4558.45A5.AE1C.3D8F23CF4B91	TCGA	Breast Invasive Carcinoma	Adult	https://www.cancer.gov/tcga
TCGA_A52CC981.4203.4027.B978.383BFBEB5F75	TCGA	Breast Invasive Carcinoma	Adult	https://www.cancer.gov/tcga
TCGA_4D112BD8.1A35.43CB.896A.16F48147811B	TCGA	Breast Invasive Carcinoma	Adult	https://www.cancer.gov/tcga
TCGA_84B05220.4E28.44AE.B6EE.6018C0DBF0D2	TCGA	Breast Invasive Carcinoma	Adult	https://www.cancer.gov/tcga
TCGA_7B27CB5E.2F49.49E7.AF4D.59918800EB3B	TCGA	Breast Invasive Carcinoma	Adult	https://www.cancer.gov/tcga
TCGA_41396EC8.55B6.4A3D.B5C4.CA6BEA83B75D	TCGA	Breast Invasive Carcinoma	Adult	https://www.cancer.gov/tcga
TCGA_6F929EAE.6569.4E77.B3BE.761606370171	TCGA	Breast Invasive Carcinoma	Adult	https://www.cancer.gov/tcga
TCGA_DD4A2AC9.2996.4FAC.852C.D4511EFB607D	TCGA	Breast Invasive Carcinoma	Adult	https://www.cancer.gov/tcga
TCGA_A0A07F44.C51B.420C.92E8.65F464DB0442	TCGA	Breast Invasive Carcinoma	Adult	https://www.cancer.gov/tcga
TCGA_C559D965.1125.4CF6.8205.4286AB6AA3B9	TCGA	Breast Invasive Carcinoma	Adult	https://www.cancer.gov/tcga
TCGA_CF2EC046.7565.4BBA.BE63.1A859EE6FF3A	TCGA	Breast Invasive Carcinoma	Adult	https://www.cancer.gov/tcga
TCGA_4864018C.B8FD.426F.80E9.14F4ADF29557	TCGA	Breast Invasive Carcinoma	Adult	https://www.cancer.gov/tcga
TCGA_A6218C31.3CAA.4327.ACC2.E22344031427	TCGA	Breast Invasive Carcinoma	Adult	https://www.cancer.gov/tcga
TCGA_F16FE955.9A7C.43C1.9F74.3D9D69C5E1B7	TCGA	Breast Invasive Carcinoma	Adult	https://www.cancer.gov/tcga
TCGA_90EFD0B1.6CBA.4860.92DB.6CD6F04C8422	TCGA	Breast Invasive Carcinoma	Adult	https://www.cancer.gov/tcga
TCGA_D44498FC.61F6.493A.AA1B.8CE9424C2B2E	TCGA	Breast Invasive Carcinoma	Adult	https://www.cancer.gov/tcga
TCGA_BF0969AB.4A2E.4890.A215.3A636E6E7731	TCGA	Breast Invasive Carcinoma	Adult	https://www.cancer.gov/tcga
TCGA_5BD57419.1F9B.4535.9FE6.E155D2D8228D	TCGA	Breast Invasive Carcinoma	Adult	https://www.cancer.gov/tcga
TCGA_CFE5897C.B243.45E6.8B2A.1722EDCDE416	TCGA	Breast Invasive Carcinoma	Adult	https://www.cancer.gov/tcga
TCGA_137FDD43.DC3C.4027.ADED.DA9D69CF909C	TCGA	Breast Invasive Carcinoma	Adult	https://www.cancer.gov/tcga
TCGA_1E347C7A.FBE8.408D.8014.EE33869116E0	TCGA	Breast Invasive Carcinoma	Adult	https://www.cancer.gov/tcga
TCGA_62DA0A5E.DF20.4422.B54A.53B41D9C3AAB	TCGA	Breast Invasive Carcinoma	Adult	https://www.cancer.gov/tcga
TCGA_6A927416.1E12.42E1.8F9D.16A570F34D73	TCGA	Breast Invasive Carcinoma	Adult	https://www.cancer.gov/tcga
TCGA_A04DFAF8.6727.4838.8C69.636A608BDF25	TCGA	Breast Invasive Carcinoma	Adult	https://www.cancer.gov/tcga
TCGA_4C14D929.C320.43EA.95BF.781C3EDA174C	TCGA	Breast Invasive Carcinoma	Adult	https://www.cancer.gov/tcga
TCGA_B11D1D98.5A21.434D.BF20.4925315E38F7	TCGA	Breast Invasive Carcinoma	Adult	https://www.cancer.gov/tcga
TCGA_B4604353.EC2D.4FF5.91C1.FAEDB89F6BC0	TCGA	Breast Invasive Carcinoma	Adult	https://www.cancer.gov/tcga
TCGA_3738DF37.7BD7.4B3B.A4BB.4ACA77A4573A	TCGA	Breast Invasive Carcinoma	Adult	https://www.cancer.gov/tcga
TCGA_673DC7C6.2D80.49FC.B6C3.531E7E045AEC	TCGA	Breast Invasive Carcinoma	Adult	https://www.cancer.gov/tcga
TCGA_E9E6B5EB.D474.465D.BA5D.3FDA6F7179DE	TCGA	Breast Invasive Carcinoma	Adult	https://www.cancer.gov/tcga
TCGA_3E751A3D.573E.42E1.A361.6303669FB7EB	TCGA	Breast Invasive Carcinoma	Adult	https://www.cancer.gov/tcga
TCGA_EB3AA089.6C7A.4E61.8DE3.2A59BCA43CC4	TCGA	Breast Invasive Carcinoma	Adult	https://www.cancer.gov/tcga
TCGA_10F2C028.06C5.4560.9A52.DD76A227B891	TCGA	Breast Invasive Carcinoma	Adult	https://www.cancer.gov/tcga
TCGA_B90714C7.3C6E.4A8D.B869.87E2F66BA8D2	TCGA	Breast Invasive Carcinoma	Adult	https://www.cancer.gov/tcga
TCGA_1F1C74D9.86F3.49EA.BB26.2C09EFECC4A2	TCGA	Breast Invasive Carcinoma	Adult	https://www.cancer.gov/tcga
TCGA_18C5BB3B.FC3B.472C.BE3E.4348704BEFA4	TCGA	Breast Invasive Carcinoma	Adult	https://www.cancer.gov/tcga
TCGA_BB5A5553.B4F9.4C63.B9B3.22A928250C97	TCGA	Breast Invasive Carcinoma	Adult	https://www.cancer.gov/tcga
TCGA_310F99CB.0837.4869.8B48.28D4B543BE3B	TCGA	Breast Invasive Carcinoma	Adult	https://www.cancer.gov/tcga
TCGA_B749AB2F.23D0.4D79.B35E.F17DAA62091E	TCGA	Breast Invasive Carcinoma	Adult	https://www.cancer.gov/tcga
TCGA_06B39BB2.3381.4452.8000.ECAAE10C1734	TCGA	Breast Invasive Carcinoma	Adult	https://www.cancer.gov/tcga
TCGA_1324C50E.3D79.48BB.BCDE.28A0E5B73F68	TCGA	Breast Invasive Carcinoma	Adult	https://www.cancer.gov/tcga
TCGA_03C22FB8.0643.48FB.A09A.6119F722C09A	TCGA	Breast Invasive Carcinoma	Adult	https://www.cancer.gov/tcga
TCGA_8DF83379.A2C6.44F1.86FE.BC691EB09027	TCGA	Breast Invasive Carcinoma	Adult	https://www.cancer.gov/tcga
TCGA_0FEA9D2B.08CE.47C6.B097.A7191EAAFFDF	TCGA	Breast Invasive Carcinoma	Adult	https://www.cancer.gov/tcga
TCGA_4913FF90.E563.48E0.A632.A6CFF90D810F	TCGA	Breast Invasive Carcinoma	Adult	https://www.cancer.gov/tcga
TCGA_E1FFC76B.1F86.4776.A6DE.A488C5A1261D	TCGA	Breast Invasive Carcinoma	Adult	https://www.cancer.gov/tcga
TCGA_17CA0DC6.8FF2.4D03.ADF7.B12AC8C5DA44	TCGA	Breast Invasive Carcinoma	Adult	https://www.cancer.gov/tcga
TCGA_9905B104.DB34.4CC2.A6B9.BF3FCD21C9CD	TCGA	Breast Invasive Carcinoma	Adult	https://www.cancer.gov/tcga
TCGA_97195E98.3256.464D.89A2.F025EDC38C43	TCGA	Breast Invasive Carcinoma	Adult	https://www.cancer.gov/tcga
TCGA_49E91D8F.37A3.4B7B.8062.D3CA8F561D01	TCGA	Breast Invasive Carcinoma	Adult	https://www.cancer.gov/tcga
TCGA_BEA15D17.963A.413E.80ED.828EDB735550	TCGA	Breast Invasive Carcinoma	Adult	https://www.cancer.gov/tcga
TCGA_66A84DCB.3211.4A15.84D6.BA0D59FAF4E8	TCGA	Breast Invasive Carcinoma	Adult	https://www.cancer.gov/tcga
TCGA_D2A8A061.6190.42AE.92EB.A145D319EDD4	TCGA	Breast Invasive Carcinoma	Adult	https://www.cancer.gov/tcga
TCGA_EE24DCB8.2927.42D4.AD8C.588EA01A64C7	TCGA	Breast Invasive Carcinoma	Adult	https://www.cancer.gov/tcga
TCGA_CD966E85.84D2.4C3C.9A61.3AFC65D4F8DF	TCGA	Breast Invasive Carcinoma	Adult	https://www.cancer.gov/tcga
TCGA_6EAF8148.9EF1.4172.A7FE.B9FE7D747796	TCGA	Breast Invasive Carcinoma	Adult	https://www.cancer.gov/tcga
TCGA_7FAE9EBB.0821.4077.ABBC.BCFE3B139C9D	TCGA	Breast Invasive Carcinoma	Adult	https://www.cancer.gov/tcga
TCGA_D47CE687.5215.4251.8DF9.F4223F588DE8	TCGA	Breast Invasive Carcinoma	Adult	https://www.cancer.gov/tcga
TCGA_65821138.C294.4AF7.B2EB.F671B3F3BA19	TCGA	Breast Invasive Carcinoma	Adult	https://www.cancer.gov/tcga
TCGA_D92AEF7C.FA39.4D0A.B003.9067A7F2D14A	TCGA	Breast Invasive Carcinoma	Adult	https://www.cancer.gov/tcga
TCGA_26876E4F.DBF2.42ED.8FC4.62529029C826	TCGA	Breast Invasive Carcinoma	Adult	https://www.cancer.gov/tcga
TCGA_0C5866D5.41E9.4A62.A84E.5AD63879E249	TCGA	Breast Invasive Carcinoma	Adult	https://www.cancer.gov/tcga
TCGA_D3E2D033.1203.4844.8559.AA34763D37B6	TCGA	Breast Invasive Carcinoma	Adult	https://www.cancer.gov/tcga
TCGA_1109F6D7.0ED1.4BE3.AA63.71E7DA82D57E	TCGA	Breast Invasive Carcinoma	Adult	https://www.cancer.gov/tcga
TCGA_6A0043EB.58DC.4659.889F.B39BFAC57258	TCGA	Breast Invasive Carcinoma	Adult	https://www.cancer.gov/tcga
TCGA_DE7B88C3.E78D.42D2.97BA.1FA023E46539	TCGA	Breast Invasive Carcinoma	Adult	https://www.cancer.gov/tcga
TCGA_812E8E8F.71B2.49DB.AC1F.FA3761CB3BC1	TCGA	Breast Invasive Carcinoma	Adult	https://www.cancer.gov/tcga
TCGA_A68DD961.6D02.4E6C.A5C1.5A9F45CA4668	TCGA	Breast Invasive Carcinoma	Adult	https://www.cancer.gov/tcga
TCGA_C91AB826.2D2D.492C.9B19.BDB8C8CF85E3	TCGA	Breast Invasive Carcinoma	Adult	https://www.cancer.gov/tcga
TCGA_70A09D9B.84FB.46AC.9E22.8D48EB7F76CC	TCGA	Breast Invasive Carcinoma	Adult	https://www.cancer.gov/tcga
TCGA_26E46808.D736.4B6A.AC7E.F638DC5560CD	TCGA	Breast Invasive Carcinoma	Adult	https://www.cancer.gov/tcga
TCGA_D330B86E.5373.49B2.87C6.DC5ED2021B45	TCGA	Breast Invasive Carcinoma	Adult	https://www.cancer.gov/tcga
TCGA_EF51ED0E.46ED.4AB0.9504.9F3B8FCD36F2	TCGA	Breast Invasive Carcinoma	Adult	https://www.cancer.gov/tcga
TCGA_AFA6298B.7DD3.4504.9251.B16D58C7FF96	TCGA	Breast Invasive Carcinoma	Adult	https://www.cancer.gov/tcga
TCGA_10D5BC48.F79A.4487.B5D0.2D6C98A9F4DD	TCGA	Breast Invasive Carcinoma	Adult	https://www.cancer.gov/tcga
TCGA_322D301A.93CD.426C.B0F8.C235752C41EF	TCGA	Breast Invasive Carcinoma	Adult	https://www.cancer.gov/tcga
TCGA_8607F343.5C54.4112.A8C3.EC1F0A48F4F4	TCGA	Breast Invasive Carcinoma	Adult	https://www.cancer.gov/tcga
TCGA_B570A72F.5E6C.4301.923B.9992662409CA	TCGA	Breast Invasive Carcinoma	Adult	https://www.cancer.gov/tcga
TCGA_BA22D7E6.3E70.4A43.9DC1.59069B39E8C2	TCGA	Breast Invasive Carcinoma	Adult	https://www.cancer.gov/tcga
TCGA_5516DD59.3D95.4BC6.84E7.5719B1BBCABF	TCGA	Breast Invasive Carcinoma	Adult	https://www.cancer.gov/tcga
TCGA_A907F2D1.92AD.4A1B.B439.20E5A7347D5B	TCGA	Breast Invasive Carcinoma	Adult	https://www.cancer.gov/tcga
TCGA_EB068925.2DCC.4E18.838F.903AC8D2B661	TCGA	Breast Invasive Carcinoma	Adult	https://www.cancer.gov/tcga
TCGA_D59AE55D.EB0F.40A8.AC23.5F14D3BB3DF9	TCGA	Breast Invasive Carcinoma	Adult	https://www.cancer.gov/tcga
TCGA_BC9A5294.255F.47A4.8879.11C441093A3D	TCGA	Breast Invasive Carcinoma	Adult	https://www.cancer.gov/tcga
TCGA_47761280.913E.4826.B400.F04F85B17476	TCGA	Breast Invasive Carcinoma	Adult	https://www.cancer.gov/tcga
TCGA_74707DAA.FE40.4D28.AD49.0D1C5465C253	TCGA	Breast Invasive Carcinoma	Adult	https://www.cancer.gov/tcga
TCGA_9BFFA41C.8D78.4077.9343.A124B370C8B6	TCGA	Breast Invasive Carcinoma	Adult	https://www.cancer.gov/tcga
TCGA_9C7554E5.AECC.4F41.9B1A.5F82541BB4DF	TCGA	Breast Invasive Carcinoma	Adult	https://www.cancer.gov/tcga
TCGA_AE483BD4.01D6.4CDB.BB2C.1763A5101AB7	TCGA	Breast Invasive Carcinoma	Adult	https://www.cancer.gov/tcga
TCGA_BBE71E31.D998.4559.8BD3.06943C89F492	TCGA	Breast Invasive Carcinoma	Adult	https://www.cancer.gov/tcga
TCGA_27AFE520.0907.4F6E.91F8.4F9D9ACBC9F2	TCGA	Breast Invasive Carcinoma	Adult	https://www.cancer.gov/tcga
TCGA_D0920958.B342.4844.9FD6.93F3784CF5A4	TCGA	Breast Invasive Carcinoma	Adult	https://www.cancer.gov/tcga
TCGA_0273B169.68DB.41F4.907B.BDB54F064A0C	TCGA	Breast Invasive Carcinoma	Adult	https://www.cancer.gov/tcga
TCGA_3508F4B0.1ADA.4937.B924.424AC2596341	TCGA	Breast Invasive Carcinoma	Adult	https://www.cancer.gov/tcga
TCGA_9A2C9224.EC66.4560.B909.08144C67E00D	TCGA	Breast Invasive Carcinoma	Adult	https://www.cancer.gov/tcga
TCGA_508C73D0.3A7E.47E6.934C.2CC68E00ED53	TCGA	Breast Invasive Carcinoma	Adult	https://www.cancer.gov/tcga
TCGA_483BEB1B.6EDD.4954.8324.BA2E7CB8A9E8	TCGA	Breast Invasive Carcinoma	Adult	https://www.cancer.gov/tcga
TCGA_C55E5045.85C6.4061.836B.5E5068B94990	TCGA	Breast Invasive Carcinoma	Adult	https://www.cancer.gov/tcga
TCGA_8731F05E.B6AF.4930.97DD.6C933DC91361	TCGA	Breast Invasive Carcinoma	Adult	https://www.cancer.gov/tcga
TCGA_714144BA.CB6D.4F15.91A7.E0873EE4DD18	TCGA	Breast Invasive Carcinoma	Adult	https://www.cancer.gov/tcga
TCGA_1E87E8B3.E97F.4FF7.9531.EFBBF0B1F3C5	TCGA	Breast Invasive Carcinoma	Adult	https://www.cancer.gov/tcga
TCGA_59E0DEB0.C771.4FB9.A823.6FB7B5CBA876	TCGA	Breast Invasive Carcinoma	Adult	https://www.cancer.gov/tcga
TCGA_117A3E8A.4568.44A6.BAEE.9A5AB002042D	TCGA	Breast Invasive Carcinoma	Adult	https://www.cancer.gov/tcga
TCGA_150FEEB1.7643.4B1C.A77C.CFD97D301D37	TCGA	Breast Invasive Carcinoma	Adult	https://www.cancer.gov/tcga
TCGA_4F579967.6CB9.4672.BA7A.F94F789B280E	TCGA	Breast Invasive Carcinoma	Adult	https://www.cancer.gov/tcga
TCGA_27C0EEBE.589F.41D9.8BF7.C7DA0ED87A3B	TCGA	Breast Invasive Carcinoma	Adult	https://www.cancer.gov/tcga
TCGA_1B04B428.7C0D.49A2.B08A.072FA715AD1B	TCGA	Breast Invasive Carcinoma	Adult	https://www.cancer.gov/tcga
TCGA_41C86EB6.00E3.4EF9.B4AB.165E97513825	TCGA	Breast Invasive Carcinoma	Adult	https://www.cancer.gov/tcga
TCGA_BABD334D.8EEB.4CC1.AF95.C024DCDBD3C1	TCGA	Breast Invasive Carcinoma	Adult	https://www.cancer.gov/tcga
TCGA_F7B0D141.4D33.4A6E.8E05.08F7CF325459	TCGA	Breast Invasive Carcinoma	Adult	https://www.cancer.gov/tcga
TCGA_FCC10778.9575.41F4.BF95.4A97F7C58BA6	TCGA	Breast Invasive Carcinoma	Adult	https://www.cancer.gov/tcga
TCGA_385CCD40.D009.4185.86B8.A0FD28E5B4C7	TCGA	Breast Invasive Carcinoma	Adult	https://www.cancer.gov/tcga
TCGA_B11EDD8F.C129.455E.AD2D.491F80F36A60	TCGA	Breast Invasive Carcinoma	Adult	https://www.cancer.gov/tcga
TCGA_C2864531.CBF6.41A1.87DC.D166EBF8B962	TCGA	Breast Invasive Carcinoma	Adult	https://www.cancer.gov/tcga
TCGA_D42B7981.3D8E.4233.B90D.F2B8A9C04D7F	TCGA	Breast Invasive Carcinoma	Adult	https://www.cancer.gov/tcga
TCGA_4FF799D9.202C.4F5A.BD58.495A23B3C39C	TCGA	Breast Invasive Carcinoma	Adult	https://www.cancer.gov/tcga
TCGA_AA615303.6416.4EC6.B803.9CF6054C321D	TCGA	Breast Invasive Carcinoma	Adult	https://www.cancer.gov/tcga
TCGA_ACB911BF.1CA0.4D19.B05B.0E6CEE15B974	TCGA	Breast Invasive Carcinoma	Adult	https://www.cancer.gov/tcga
TCGA_08ECA7AF.FEA6.4691.99D9.EC626D5BB4FA	TCGA	Breast Invasive Carcinoma	Adult	https://www.cancer.gov/tcga
TCGA_B5F328DB.3D7D.4B9A.A5E1.639F07865F23	TCGA	Breast Invasive Carcinoma	Adult	https://www.cancer.gov/tcga
TCGA_1EF1159E.DDAA.4673.8115.D8F356E51FF8	TCGA	Breast Invasive Carcinoma	Adult	https://www.cancer.gov/tcga
TCGA_EF9C0189.9D4C.425C.8C21.7739FAC91EE9	TCGA	Breast Invasive Carcinoma	Adult	https://www.cancer.gov/tcga
TCGA_8A72416E.242B.4482.921E.88FDAE3C17FF	TCGA	Breast Invasive Carcinoma	Adult	https://www.cancer.gov/tcga
TCGA_3507CF96.965A.44F3.98F3.D8ADEF372832	TCGA	Breast Invasive Carcinoma	Adult	https://www.cancer.gov/tcga
TCGA_7725ECEF.CE7A.47C3.8F39.4A9582175497	TCGA	Breast Invasive Carcinoma	Adult	https://www.cancer.gov/tcga
TCGA_37121ACD.04E3.4D85.A472.BD3638720004	TCGA	Breast Invasive Carcinoma	Adult	https://www.cancer.gov/tcga
TCGA_8D53E953.DA0B.4734.815B.0CB6DD129827	TCGA	Breast Invasive Carcinoma	Adult	https://www.cancer.gov/tcga
TCGA_E6056C84.D3DB.491C.AAE0.291991C1619F	TCGA	Breast Invasive Carcinoma	Adult	https://www.cancer.gov/tcga
TCGA_F15D5710.3511.4133.B307.43C0E5877498	TCGA	Breast Invasive Carcinoma	Adult	https://www.cancer.gov/tcga
TCGA_3D635708.C72F.44C2.84E1.036CB2DDBFAF	TCGA	Breast Invasive Carcinoma	Adult	https://www.cancer.gov/tcga
TCGA_681DA261.2611.42BD.927D.9CDBB72BAAD6	TCGA	Breast Invasive Carcinoma	Adult	https://www.cancer.gov/tcga
TCGA_70939556.123F.45C0.B55F.4843ADAD8811	TCGA	Breast Invasive Carcinoma	Adult	https://www.cancer.gov/tcga
TCGA_F454329B.0B6C.49A4.8336.8D6DC0E2D95F	TCGA	Breast Invasive Carcinoma	Adult	https://www.cancer.gov/tcga
TCGA_E06668E3.03B5.4E17.9E22.40D5734AF988	TCGA	Breast Invasive Carcinoma	Adult	https://www.cancer.gov/tcga
TCGA_46563983.2B05.4EB7.9E15.07487565158F	TCGA	Breast Invasive Carcinoma	Adult	https://www.cancer.gov/tcga
TCGA_62FBF3AE.BFCA.4BAC.9051.717E7844E272	TCGA	Breast Invasive Carcinoma	Adult	https://www.cancer.gov/tcga
TCGA_5D84F068.72EB.44AA.AD9D.6F8EAA4A8A32	TCGA	Breast Invasive Carcinoma	Adult	https://www.cancer.gov/tcga
TCGA_B906958A.334B.4E82.AD9B.0B94DBF8DFB9	TCGA	Breast Invasive Carcinoma	Adult	https://www.cancer.gov/tcga
TCGA_E0F3FE37.09BD.4BE1.8CA9.EA1870F6F1B0	TCGA	Breast Invasive Carcinoma	Adult	https://www.cancer.gov/tcga
TCGA_CC668FF4.1DC9.44BB.8858.1417E8809502	TCGA	Breast Invasive Carcinoma	Adult	https://www.cancer.gov/tcga
TCGA_C6E86718.2005.4B9A.AF82.0DCBF74ADA85	TCGA	Breast Invasive Carcinoma	Adult	https://www.cancer.gov/tcga
TCGA_21BFABFE.7C78.4879.BEC0.74C0CFD20529	TCGA	Breast Invasive Carcinoma	Adult	https://www.cancer.gov/tcga
TCGA_9450690B.A2B2.45D9.BC5D.534624DDDFF5	TCGA	Breast Invasive Carcinoma	Adult	https://www.cancer.gov/tcga
TCGA_7A4C087E.9638.42F8.A438.0F5C4EDCDC6C	TCGA	Breast Invasive Carcinoma	Adult	https://www.cancer.gov/tcga
TCGA_FE646ED8.AA01.4CF1.BFF4.1E9198E13A4B	TCGA	Breast Invasive Carcinoma	Adult	https://www.cancer.gov/tcga
TCGA_C5C2FE8F.7E9A.40E5.B1E0.61BB0F25B63C	TCGA	Breast Invasive Carcinoma	Adult	https://www.cancer.gov/tcga
TCGA_AD36D45C.5BD4.4C14.87B7.EB57DC110AC7	TCGA	Breast Invasive Carcinoma	Adult	https://www.cancer.gov/tcga
TCGA_E9A9B482.A15B.493B.891C.387E2F327751	TCGA	Breast Invasive Carcinoma	Adult	https://www.cancer.gov/tcga
TCGA_524BBB0C.E6AF.47A6.B274.F58BB1DD4C76	TCGA	Breast Invasive Carcinoma	Adult	https://www.cancer.gov/tcga
TCGA_020873C7.93D7.4EEA.B25F.60663417D9BB	TCGA	Breast Invasive Carcinoma	Adult	https://www.cancer.gov/tcga
TCGA_E9E3EF52.F293.4FD4.BB8D.C80B8D580E90	TCGA	Breast Invasive Carcinoma	Adult	https://www.cancer.gov/tcga
TCGA_DC41E93D.7E9E.415F.9DE7.349931D6DEA3	TCGA	Breast Invasive Carcinoma	Adult	https://www.cancer.gov/tcga
TCGA_6C677ECD.CC01.4B66.BADB.0779B7274B20	TCGA	Breast Invasive Carcinoma	Adult	https://www.cancer.gov/tcga
TCGA_E6C48482.0AD8.4B4C.9FB9.C3594E198024	TCGA	Breast Invasive Carcinoma	Adult	https://www.cancer.gov/tcga
TCGA_26C483C5.C691.4756.87CD.30108FF3E90F	TCGA	Breast Invasive Carcinoma	Adult	https://www.cancer.gov/tcga
TCGA_DB4D15E2.063B.4BDF.A410.F574B73509B9	TCGA	Breast Invasive Carcinoma	Adult	https://www.cancer.gov/tcga
TCGA_BFEEA30B.9DF7.46BC.BC83.3BF1EDE95EB2	TCGA	Breast Invasive Carcinoma	Adult	https://www.cancer.gov/tcga
TCGA_724C1952.4366.4DAA.929D.CDB46478D03D	TCGA	Breast Invasive Carcinoma	Adult	https://www.cancer.gov/tcga
TCGA_66D8EEF3.27F2.4439.8F1B.E0665811B06E	TCGA	Breast Invasive Carcinoma	Adult	https://www.cancer.gov/tcga
TCGA_9EFB4D56.8ADA.4280.BB76.B5746E4335B8	TCGA	Breast Invasive Carcinoma	Adult	https://www.cancer.gov/tcga
TCGA_48BD0E00.BE54.47A2.9AED.73C0C863FD39	TCGA	Breast Invasive Carcinoma	Adult	https://www.cancer.gov/tcga
TCGA_8F055354.92F2.4D3E.B47B.D17AAC07F93A	TCGA	Breast Invasive Carcinoma	Adult	https://www.cancer.gov/tcga
TCGA_B8E6B405.7D74.4FB8.BE43.73AF4ABE105B	TCGA	Breast Invasive Carcinoma	Adult	https://www.cancer.gov/tcga
TCGA_A1EB28F4.2621.492D.9E0C.FDE3749D464A	TCGA	Breast Invasive Carcinoma	Adult	https://www.cancer.gov/tcga
TCGA_E2A25905.7C92.4E43.81C0.D09268014334	TCGA	Breast Invasive Carcinoma	Adult	https://www.cancer.gov/tcga
TCGA_8514955C.57D3.4D01.9CD6.DA04592F4955	TCGA	Breast Invasive Carcinoma	Adult	https://www.cancer.gov/tcga
TCGA_795D478D.E1FE.49EB.92AD.8B1B145F944B	TCGA	Breast Invasive Carcinoma	Adult	https://www.cancer.gov/tcga
TCGA_8A397CF1.08C5.4772.9DD6.9C4B6FDECE1C	TCGA	Breast Invasive Carcinoma	Adult	https://www.cancer.gov/tcga
TCGA_0EDDEF62.9E5A.4ED7.A319.9462514BD162	TCGA	Breast Invasive Carcinoma	Adult	https://www.cancer.gov/tcga
TCGA_6735B42C.E2CD.4B24.9AC2.5BA1468ACD61	TCGA	Breast Invasive Carcinoma	Adult	https://www.cancer.gov/tcga
TCGA_DDDA0800.C911.4D1C.B10B.7DF641B31C4A	TCGA	Breast Invasive Carcinoma	Adult	https://www.cancer.gov/tcga
TCGA_054B5CEA.03F3.4747.90BC.12CFBB359393	TCGA	Breast Invasive Carcinoma	Adult	https://www.cancer.gov/tcga
TCGA_E0B3C5D3.A6B3.4516.97E4.AE8796C8B12F	TCGA	Breast Invasive Carcinoma	Adult	https://www.cancer.gov/tcga
TCGA_2C2F376A.2AA7.4C45.9056.B612707C3FCF	TCGA	Breast Invasive Carcinoma	Adult	https://www.cancer.gov/tcga
TCGA_00F5F2E4.2971.46E4.AE00.35FE31AF4E59	TCGA	Breast Invasive Carcinoma	Adult	https://www.cancer.gov/tcga
TCGA_02D1C342.BC77.49CC.A039.39A961521602	TCGA	Breast Invasive Carcinoma	Adult	https://www.cancer.gov/tcga
TCGA_B1DF468D.306D.4483.87A2.F5022E0D31CD	TCGA	Breast Invasive Carcinoma	Adult	https://www.cancer.gov/tcga
TCGA_BDD03456.777B.4E94.8240.CD6B1D4EAC51	TCGA	Breast Invasive Carcinoma	Adult	https://www.cancer.gov/tcga
TCGA_734F18AD.2DD7.4D08.896A.D7558806C46A	TCGA	Breast Invasive Carcinoma	Adult	https://www.cancer.gov/tcga
TCGA_8D6E5037.8602.4A3F.A580.3F319AEEEC8B	TCGA	Breast Invasive Carcinoma	Adult	https://www.cancer.gov/tcga
TCGA_0AC5F4B6.C269.4DAC.9F84.8DDCB5227823	TCGA	Breast Invasive Carcinoma	Adult	https://www.cancer.gov/tcga
TCGA_9ED7137B.ACEC.4EB0.868F.CBFEF00CE85E	TCGA	Breast Invasive Carcinoma	Adult	https://www.cancer.gov/tcga
TCGA_17899F0B.76DD.48EF.893E.C7E95118B243	TCGA	Breast Invasive Carcinoma	Adult	https://www.cancer.gov/tcga
TCGA_2A9ED6F1.3F93.43CF.9E47.6690781E1009	TCGA	Breast Invasive Carcinoma	Adult	https://www.cancer.gov/tcga
TCGA_4ADCA409.BE37.4EBF.A9B0.C80F587E2088	TCGA	Breast Invasive Carcinoma	Adult	https://www.cancer.gov/tcga
TCGA_58FB7633.DF82.406F.B4CB.277BE8DE003D	TCGA	Breast Invasive Carcinoma	Adult	https://www.cancer.gov/tcga
TCGA_89B17C49.BF29.4CCB.A4F0.BE994BEB4265	TCGA	Breast Invasive Carcinoma	Adult	https://www.cancer.gov/tcga
TCGA_6559039D.B6F2.4BBB.B10C.DFBF22DBFCAA	TCGA	Breast Invasive Carcinoma	Adult	https://www.cancer.gov/tcga
TCGA_C3916163.FDC5.4048.9AC4.BF3DE91091CE	TCGA	Breast Invasive Carcinoma	Adult	https://www.cancer.gov/tcga
TCGA_EA2E8ECB.841C.4224.9468.ED2D649C31A3	TCGA	Breast Invasive Carcinoma	Adult	https://www.cancer.gov/tcga
TCGA_1BD3C6DA.1DE9.4DFA.B9DA.A69C1840C8F4	TCGA	Breast Invasive Carcinoma	Adult	https://www.cancer.gov/tcga
TCGA_3C73D820.4CB0.4C21.9A79.AAD1BF406706	TCGA	Breast Invasive Carcinoma	Adult	https://www.cancer.gov/tcga
TCGA_F9E194A1.E5C1.4A1A.840B.4E0246640D09	TCGA	Breast Invasive Carcinoma	Adult	https://www.cancer.gov/tcga
TCGA_0CDE4402.E1AC.4B6B.A000.F579F4C2D168	TCGA	Breast Invasive Carcinoma	Adult	https://www.cancer.gov/tcga
TCGA_8FB28200.513F.4697.8B49.65CC424FDF5E	TCGA	Breast Invasive Carcinoma	Adult	https://www.cancer.gov/tcga
TCGA_A9237A7A.3C6C.44E7.B2A9.B2E4B1A45B07	TCGA	Breast Invasive Carcinoma	Adult	https://www.cancer.gov/tcga
TCGA_5752F686.D7E4.4E4E.AC16.5B66DFEBAEC9	TCGA	Breast Invasive Carcinoma	Adult	https://www.cancer.gov/tcga
TCGA_F158D317.0800.492A.B47B.5B8E2052B3B6	TCGA	Breast Invasive Carcinoma	Adult	https://www.cancer.gov/tcga
TCGA_BCA58686.D36A.4625.968B.E837E1F2629B	TCGA	Breast Invasive Carcinoma	Adult	https://www.cancer.gov/tcga
TCGA_9E8B9FC7.FF0E.4E2E.AA8B.697A995A7317	TCGA	Breast Invasive Carcinoma	Adult	https://www.cancer.gov/tcga
TCGA_C90561AF.452D.47CA.BC9B.3A0E1ECA417B	TCGA	Breast Invasive Carcinoma	Adult	https://www.cancer.gov/tcga
TCGA_6198B84C.490A.426D.A43E.AFD8BE5A211B	TCGA	Breast Invasive Carcinoma	Adult	https://www.cancer.gov/tcga
TCGA_76AF5ABA.5A99.4C9B.8AC0.19F902FD887D	TCGA	Breast Invasive Carcinoma	Adult	https://www.cancer.gov/tcga
TCGA_839D7D71.2360.4D8B.A935.67EEBC2F92AE	TCGA	Breast Invasive Carcinoma	Adult	https://www.cancer.gov/tcga
TCGA_D6D374CE.AAFB.4388.80AF.900A9D19AEC1	TCGA	Breast Invasive Carcinoma	Adult	https://www.cancer.gov/tcga
TCGA_9A3C1068.D9E1.44D9.A659.4289ECC96AD4	TCGA	Breast Invasive Carcinoma	Adult	https://www.cancer.gov/tcga
TCGA_A31DD727.F50A.4077.81E7.7B8D0CAD7310	TCGA	Breast Invasive Carcinoma	Adult	https://www.cancer.gov/tcga
TCGA_54F8F899.DF83.42DD.BBF4.51D7583E5652	TCGA	Breast Invasive Carcinoma	Adult	https://www.cancer.gov/tcga
TCGA_0188E5A1.2B0C.4FE3.9280.07052D964BFF	TCGA	Breast Invasive Carcinoma	Adult	https://www.cancer.gov/tcga
TCGA_01F79F80.1D82.4B0F.9AD6.C0B611F04B73	TCGA	Breast Invasive Carcinoma	Adult	https://www.cancer.gov/tcga
TCGA_7F67565B.180E.4491.9B8F.8184DC4E53F2	TCGA	Breast Invasive Carcinoma	Adult	https://www.cancer.gov/tcga
TCGA_A4318DA0.6021.4931.A583.1087BD2BC837	TCGA	Breast Invasive Carcinoma	Adult	https://www.cancer.gov/tcga
TCGA_181A26D8.AD25.40E5.9703.66D771B42B13	TCGA	Breast Invasive Carcinoma	Adult	https://www.cancer.gov/tcga
TCGA_33F20F2D.51A4.4038.B1C2.D5BE14BAB1CB	TCGA	Breast Invasive Carcinoma	Adult	https://www.cancer.gov/tcga
TCGA_0CAFA6B8.FC3D.49EA.ACC5.1E75EEC10CC2	TCGA	Breast Invasive Carcinoma	Adult	https://www.cancer.gov/tcga
TCGA_06A9D232.2BB6.4191.A664.5B8AFBDA25EF	TCGA	Breast Invasive Carcinoma	Adult	https://www.cancer.gov/tcga
TCGA_C4EC541D.8BEA.4B1D.8E7D.83B04E349944	TCGA	Breast Invasive Carcinoma	Adult	https://www.cancer.gov/tcga
TCGA_743C3A64.081C.4001.A8F0.6A510981D6E0	TCGA	Breast Invasive Carcinoma	Adult	https://www.cancer.gov/tcga
TCGA_D4E6DC5C.510C.4431.935A.62105B691699	TCGA	Breast Invasive Carcinoma	Adult	https://www.cancer.gov/tcga
TCGA_9D854730.923D.46C5.9FC4.4D6610AE9D01	TCGA	Breast Invasive Carcinoma	Adult	https://www.cancer.gov/tcga
TCGA_0915DDE6.5839.4705.8D9B.B01A6450FEB6	TCGA	Breast Invasive Carcinoma	Adult	https://www.cancer.gov/tcga
TCGA_CF2E531C.2848.4BA7.8BAE.3FF6D4DD5BE8	TCGA	Breast Invasive Carcinoma	Adult	https://www.cancer.gov/tcga
TCGA_44DAEFC1.EB50.4FAD.98DB.7724C1E2C201	TCGA	Breast Invasive Carcinoma	Adult	https://www.cancer.gov/tcga
TCGA_7125B861.75F8.4119.8FB1.2F7B81413780	TCGA	Breast Invasive Carcinoma	Adult	https://www.cancer.gov/tcga
TCGA_E15D9E11.5529.4B5E.996D.CD2973BC53DD	TCGA	Breast Invasive Carcinoma	Adult	https://www.cancer.gov/tcga
TCGA_CABBCE72.A7CF.452E.9DC3.EB48ED23DF82	TCGA	Breast Invasive Carcinoma	Adult	https://www.cancer.gov/tcga
TCGA_DD138FF8.D54F.4A77.AAF7.DBFEA3BEB17D	TCGA	Breast Invasive Carcinoma	Adult	https://www.cancer.gov/tcga
TCGA_5643F725.6510.4FB3.9FAA.44B3124A9AD6	TCGA	Breast Invasive Carcinoma	Adult	https://www.cancer.gov/tcga
TCGA_20C67226.BEF8.4098.87A0.6EF7B612A284	TCGA	Breast Invasive Carcinoma	Adult	https://www.cancer.gov/tcga
TCGA_B178A8CB.B28C.4FED.A8AE.D4E37AE39261	TCGA	Breast Invasive Carcinoma	Adult	https://www.cancer.gov/tcga
TCGA_5C1BC8CE.63BC.4151.A9C7.7929D399EABE	TCGA	Breast Invasive Carcinoma	Adult	https://www.cancer.gov/tcga
TCGA_421C51E1.BA5F.4FFE.B4ED.39303113709B	TCGA	Breast Invasive Carcinoma	Adult	https://www.cancer.gov/tcga
TCGA_FCA0DB35.708A.45A5.8F18.CC0B0A123F42	TCGA	Breast Invasive Carcinoma	Adult	https://www.cancer.gov/tcga
TCGA_95598EDA.BA98.4C1D.951B.131E149989E1	TCGA	Breast Invasive Carcinoma	Adult	https://www.cancer.gov/tcga
TCGA_D7A583F5.736C.4461.AE6D.E464763154AE	TCGA	Breast Invasive Carcinoma	Adult	https://www.cancer.gov/tcga
TCGA_1DD762B5.653D.4516.8215.1CED908182B2	TCGA	Breast Invasive Carcinoma	Adult	https://www.cancer.gov/tcga
TCGA_BB329D2F.C41D.4147.92D9.C7B971CAD0DC	TCGA	Breast Invasive Carcinoma	Adult	https://www.cancer.gov/tcga
TCGA_DA35F73E.1856.41B6.994E.76919556C971	TCGA	Breast Invasive Carcinoma	Adult	https://www.cancer.gov/tcga
TCGA_9E0BC893.3036.49EE.A807.957B90B2A195	TCGA	Breast Invasive Carcinoma	Adult	https://www.cancer.gov/tcga
TCGA_6199B19A.7766.4A3A.8697.5D90799034F8	TCGA	Breast Invasive Carcinoma	Adult	https://www.cancer.gov/tcga
TCGA_B6E47B05.AFE9.41B5.B040.7FBCC62D4720	TCGA	Breast Invasive Carcinoma	Adult	https://www.cancer.gov/tcga
TCGA_464746F6.2C7A.4969.859A.77830222752D	TCGA	Breast Invasive Carcinoma	Adult	https://www.cancer.gov/tcga
TCGA_0CA6B5A8.0B1B.4615.ADB7.DCEDBB3DB9C5	TCGA	Breast Invasive Carcinoma	Adult	https://www.cancer.gov/tcga
TCGA_0C5E4C8F.6156.4D6C.9125.E944E4568ED4	TCGA	Breast Invasive Carcinoma	Adult	https://www.cancer.gov/tcga
TCGA_47AC991E.2472.4613.A0F0.FC4CAD42BB9D	TCGA	Breast Invasive Carcinoma	Adult	https://www.cancer.gov/tcga
TCGA_679EE059.DDD9.4138.9973.51A583941B71	TCGA	Breast Invasive Carcinoma	Adult	https://www.cancer.gov/tcga
TCGA_0141F9CA.A8A1.4EA4.B194.6C3AFB943253	TCGA	Breast Invasive Carcinoma	Adult	https://www.cancer.gov/tcga
TCGA_ECDAF208.D5E1.44B3.A181.CEE1D9440E40	TCGA	Breast Invasive Carcinoma	Adult	https://www.cancer.gov/tcga
TCGA_DB7FD043.2A8F.480A.A208.912D99CE8848	TCGA	Breast Invasive Carcinoma	Adult	https://www.cancer.gov/tcga
TCGA_F26E9388.145F.4C86.BF5B.5DFEFAE6F43D	TCGA	Breast Invasive Carcinoma	Adult	https://www.cancer.gov/tcga
TCGA_F6D722B6.2590.4695.814C.0830EF0D9B06	TCGA	Breast Invasive Carcinoma	Adult	https://www.cancer.gov/tcga
TCGA_4A47B575.D714.42DE.991A.E4841DA0BF67	TCGA	Breast Invasive Carcinoma	Adult	https://www.cancer.gov/tcga
TCGA_E642D04A.927D.4C33.862F.3A3B86047BC9	TCGA	Breast Invasive Carcinoma	Adult	https://www.cancer.gov/tcga
TCGA_BAF01317.033E.4198.9D66.E91C7FC2BD37	TCGA	Breast Invasive Carcinoma	Adult	https://www.cancer.gov/tcga
TCGA_788E4F7F.7641.461A.B6D5.65F76C2FA4DC	TCGA	Breast Invasive Carcinoma	Adult	https://www.cancer.gov/tcga
TCGA_A48D1663.22E8.4F98.AF8A.53ECECFA5F4C	TCGA	Breast Invasive Carcinoma	Adult	https://www.cancer.gov/tcga
TCGA_C2D1BEFC.422C.46A1.857A.13EB87F0657C	TCGA	Breast Invasive Carcinoma	Adult	https://www.cancer.gov/tcga
TCGA_9121500E.1757.4024.963B.2D875E66932F	TCGA	Breast Invasive Carcinoma	Adult	https://www.cancer.gov/tcga
TCGA_D9B83390.C155.4703.A0BB.78E84D53BA88	TCGA	Breast Invasive Carcinoma	Adult	https://www.cancer.gov/tcga
TCGA_B506AB36.78B0.4B0E.B6E4.E241BBA4961D	TCGA	Breast Invasive Carcinoma	Adult	https://www.cancer.gov/tcga
TCGA_71F8A28D.077A.4A91.B56E.B035E4861E9C	TCGA	Breast Invasive Carcinoma	Adult	https://www.cancer.gov/tcga
TCGA_0A60E43D.2BDB.4DC1.B9F3.336C89C2272F	TCGA	Breast Invasive Carcinoma	Adult	https://www.cancer.gov/tcga
TCGA_1701DFD9.74CD.4203.B2AA.B158932825FC	TCGA	Breast Invasive Carcinoma	Adult	https://www.cancer.gov/tcga
TCGA_A86D241D.FE25.40B7.A61C.B919D30FA545	TCGA	Breast Invasive Carcinoma	Adult	https://www.cancer.gov/tcga
TCGA_4BD3228B.E994.414C.BADE.1B4010637BCF	TCGA	Breast Invasive Carcinoma	Adult	https://www.cancer.gov/tcga
TCGA_9E9D512C.C175.4E94.BDD7.9DF6FEF2FB5D	TCGA	Breast Invasive Carcinoma	Adult	https://www.cancer.gov/tcga
TCGA_9D614398.19AE.40B1.99B6.C1099AF43915	TCGA	Breast Invasive Carcinoma	Adult	https://www.cancer.gov/tcga
TCGA_C873B5A2.5ECD.4421.9D57.321EBA5D1F02	TCGA	Breast Invasive Carcinoma	Adult	https://www.cancer.gov/tcga
TCGA_6AA999CB.5D78.463B.9068.720C09EB9D34	TCGA	Breast Invasive Carcinoma	Adult	https://www.cancer.gov/tcga
TCGA_47DF52C0.562A.4163.8B56.69F09BE7DEC6	TCGA	Breast Invasive Carcinoma	Adult	https://www.cancer.gov/tcga
TCGA_0FA547F8.CEDF.46AC.9D8F.5498DFB6EA06	TCGA	Breast Invasive Carcinoma	Adult	https://www.cancer.gov/tcga
TCGA_9C0D67BE.07DC.494E.8B6F.69D74B93208B	TCGA	Breast Invasive Carcinoma	Adult	https://www.cancer.gov/tcga
TCGA_98B23744.92F7.43F1.9C6D.328ADF4108F8	TCGA	Breast Invasive Carcinoma	Adult	https://www.cancer.gov/tcga
TCGA_61AE67D5.E167.4E32.9FCE.27DB9C48BD65	TCGA	Breast Invasive Carcinoma	Adult	https://www.cancer.gov/tcga
TCGA_87C9F796.21D9.4B51.A129.0DDDC39A06A3	TCGA	Breast Invasive Carcinoma	Adult	https://www.cancer.gov/tcga
TCGA_B177E48F.77CB.445D.B938.260312AD175B	TCGA	Breast Invasive Carcinoma	Adult	https://www.cancer.gov/tcga
TCGA_199A14F5.6FF1.4D6E.B043.06061511915F	TCGA	Breast Invasive Carcinoma	Adult	https://www.cancer.gov/tcga
TCGA_C72D4050.73CC.440E.B86A.170AFD3E6977	TCGA	Breast Invasive Carcinoma	Adult	https://www.cancer.gov/tcga
TCGA_6E218CC2.0437.4D31.8D22.7D15F63297BB	TCGA	Breast Invasive Carcinoma	Adult	https://www.cancer.gov/tcga
TCGA_7B6863E0.1AD2.48D8.AFD6.57E636FAE26E	TCGA	Breast Invasive Carcinoma	Adult	https://www.cancer.gov/tcga
TCGA_22139565.60E2.4A36.8B8A.832F459AF87A	TCGA	Breast Invasive Carcinoma	Adult	https://www.cancer.gov/tcga
TCGA_D27541FA.68EB.4066.A6B8.6ABD49575FE1	TCGA	Breast Invasive Carcinoma	Adult	https://www.cancer.gov/tcga
TCGA_DE5D6071.F5F3.4D8D.BE76.A49D92014641	TCGA	Breast Invasive Carcinoma	Adult	https://www.cancer.gov/tcga
TCGA_C8D64135.1B75.428A.8C75.351D32009EAC	TCGA	Breast Invasive Carcinoma	Adult	https://www.cancer.gov/tcga
TCGA_5B2072EE.B856.45C4.9C14.449654A40600	TCGA	Breast Invasive Carcinoma	Adult	https://www.cancer.gov/tcga
TCGA_16326873.7589.4840.BA46.6B2995E2DD4A	TCGA	Breast Invasive Carcinoma	Adult	https://www.cancer.gov/tcga
TCGA_DC75C731.6DBA.4DCA.B8B2.AF97DB11CEAC	TCGA	Breast Invasive Carcinoma	Adult	https://www.cancer.gov/tcga
TCGA_164252DD.3294.4420.86F1.44C4344039AE	TCGA	Breast Invasive Carcinoma	Adult	https://www.cancer.gov/tcga
TCGA_B1627372.85E8.4D0E.BAAF.FEEC24249A89	TCGA	Breast Invasive Carcinoma	Adult	https://www.cancer.gov/tcga
TCGA_D671E954.4CAC.4449.8EB1.163E478FE052	TCGA	Breast Invasive Carcinoma	Adult	https://www.cancer.gov/tcga
TCGA_1F5EF98F.2BF9.4C93.8D68.72D9CA67480A	TCGA	Breast Invasive Carcinoma	Adult	https://www.cancer.gov/tcga
TCGA_727911B5.45AA.42A6.8D32.4D131C8B0824	TCGA	Breast Invasive Carcinoma	Adult	https://www.cancer.gov/tcga
TCGA_2E769651.670D.4672.BCB7.DCDA48DB5EB7	TCGA	Breast Invasive Carcinoma	Adult	https://www.cancer.gov/tcga
TCGA_F436FB5B.FC23.4F57.BF88.48468B201DA6	TCGA	Breast Invasive Carcinoma	Adult	https://www.cancer.gov/tcga
TCGA_BD9F2A8C.9E65.4AA9.88C9.70DFDDEDD82E	TCGA	Breast Invasive Carcinoma	Adult	https://www.cancer.gov/tcga
TCGA_AF7561DA.6F36.4509.BFED.4DF29E489315	TCGA	Breast Invasive Carcinoma	Adult	https://www.cancer.gov/tcga
TCGA_F345B65F.B055.4714.BE04.8AA66320AD4F	TCGA	Breast Invasive Carcinoma	Adult	https://www.cancer.gov/tcga
TCGA_1FD27945.2143.48BE.9C77.DD82322863AD	TCGA	Breast Invasive Carcinoma	Adult	https://www.cancer.gov/tcga
TCGA_29635F4D.3149.49BC.B960.FF863D10F747	TCGA	Breast Invasive Carcinoma	Adult	https://www.cancer.gov/tcga
TCGA_D8E7120B.A46C.4581.A4D5.B8C25857BD37	TCGA	Breast Invasive Carcinoma	Adult	https://www.cancer.gov/tcga
TCGA_C25B6919.5DC7.4A8A.97B0.8EE5128B868A	TCGA	Breast Invasive Carcinoma	Adult	https://www.cancer.gov/tcga
TCGA_419D0065.52AA.4340.9FDD.9B2B15F44412	TCGA	Breast Invasive Carcinoma	Adult	https://www.cancer.gov/tcga
TCGA_BE81C2E7.25E7.4BEB.8661.115B58CF41EA	TCGA	Breast Invasive Carcinoma	Adult	https://www.cancer.gov/tcga
TCGA_F0312EB5.191C.41E8.991B.D070F67AAF22	TCGA	Breast Invasive Carcinoma	Adult	https://www.cancer.gov/tcga
TCGA_DCD932D2.B708.487A.93C1.8485FBE9048A	TCGA	Breast Invasive Carcinoma	Adult	https://www.cancer.gov/tcga
TCGA_0027045B.9ED6.45AF.A68E.F55037B5184C	TCGA	Breast Invasive Carcinoma	Adult	https://www.cancer.gov/tcga
TCGA_D8BE3484.C0F6.40BD.A9E2.D9F3F2EC47FB	TCGA	Breast Invasive Carcinoma	Adult	https://www.cancer.gov/tcga
TCGA_1CBCD09F.2824.4E99.B657.F9565E9C9372	TCGA	Breast Invasive Carcinoma	Adult	https://www.cancer.gov/tcga
TCGA_4EF663A1.721E.4417.89B4.F201C2C3901D	TCGA	Breast Invasive Carcinoma	Adult	https://www.cancer.gov/tcga
TCGA_D4137836.3F03.4A66.A7E1.1A735B289CBD	TCGA	Breast Invasive Carcinoma	Adult	https://www.cancer.gov/tcga
TCGA_7F03386B.190B.46F9.9F96.9B867BEE9C7A	TCGA	Breast Invasive Carcinoma	Adult	https://www.cancer.gov/tcga
TCGA_88FCC5D7.DC8F.4349.B809.DC6764F48748	TCGA	Breast Invasive Carcinoma	Adult	https://www.cancer.gov/tcga
TCGA_42AAAE48.01CC.4010.BEF6.CCD49202E816	TCGA	Breast Invasive Carcinoma	Adult	https://www.cancer.gov/tcga
TCGA_DC8F9745.B45D.4FC7.9BB8.9733A33DE41F	TCGA	Breast Invasive Carcinoma	Adult	https://www.cancer.gov/tcga
TCGA_21499138.EF9C.4909.92E0.ECB1DFF67431	TCGA	Breast Invasive Carcinoma	Adult	https://www.cancer.gov/tcga
TCGA_52BC932E.FE9B.49FF.8584.2F92E61D5871	TCGA	Breast Invasive Carcinoma	Adult	https://www.cancer.gov/tcga
TCGA_3D5E28A0.5C13.4049.8BF1.3FF107DD0DAE	TCGA	Breast Invasive Carcinoma	Adult	https://www.cancer.gov/tcga
TCGA_C63B843A.E3B3.4714.A0A2.AB93DA5A4C67	TCGA	Breast Invasive Carcinoma	Adult	https://www.cancer.gov/tcga
TCGA_A9DA8022.CE84.4C1F.A483.C2EF6F085505	TCGA	Breast Invasive Carcinoma	Adult	https://www.cancer.gov/tcga
TCGA_3ABB29AC.DEB1.4BD3.9B6B.A220E8405C69	TCGA	Breast Invasive Carcinoma	Adult	https://www.cancer.gov/tcga
TCGA_1200AF21.94CC.493A.85BD.70CC56F50497	TCGA	Breast Invasive Carcinoma	Adult	https://www.cancer.gov/tcga
TCGA_6C837CA9.9E6E.4417.A540.99CD3740C5B9	TCGA	Breast Invasive Carcinoma	Adult	https://www.cancer.gov/tcga
TCGA_10848C09.8257.426B.AAB6.EEDCAB1274B1	TCGA	Breast Invasive Carcinoma	Adult	https://www.cancer.gov/tcga
TCGA_0E23C7F9.D54F.4A6B.B1DA.F28E09C9AB55	TCGA	Breast Invasive Carcinoma	Adult	https://www.cancer.gov/tcga
TCGA_41951AFF.344C.4B10.935C.6DCDBB54C5B4	TCGA	Breast Invasive Carcinoma	Adult	https://www.cancer.gov/tcga
TCGA_9E781A09.CBB2.496A.B3F6.B1B8B514836F	TCGA	Breast Invasive Carcinoma	Adult	https://www.cancer.gov/tcga
TCGA_82CD07FF.7566.4360.8210.EB17ECB7591A	TCGA	Breast Invasive Carcinoma	Adult	https://www.cancer.gov/tcga
TCGA_85853AF3.27B0.49E0.9E71.478019AE1FA6	TCGA	Breast Invasive Carcinoma	Adult	https://www.cancer.gov/tcga
TCGA_3420E4DD.879A.44F0.B7BB.5CDD8BD5401A	TCGA	Breast Invasive Carcinoma	Adult	https://www.cancer.gov/tcga
TCGA_0783FF5E.F78D.49AC.8F8E.FC27C3673F81	TCGA	Breast Invasive Carcinoma	Adult	https://www.cancer.gov/tcga
TCGA_2B231D54.66BC.4F57.BD7D.944F5460CB48	TCGA	Breast Invasive Carcinoma	Adult	https://www.cancer.gov/tcga
TCGA_E1D2BAC2.664C.4E09.B008.B879AAB76841	TCGA	Breast Invasive Carcinoma	Adult	https://www.cancer.gov/tcga
TCGA_D63FFCFC.A31F.4281.AD8D.2FEE7439ABE4	TCGA	Breast Invasive Carcinoma	Adult	https://www.cancer.gov/tcga
TCGA_4C16B3EF.A6A7.4189.A709.D6AF737DFD6A	TCGA	Breast Invasive Carcinoma	Adult	https://www.cancer.gov/tcga
TCGA_79253A9A.6EBF.490C.B976.505880669CC2	TCGA	Breast Invasive Carcinoma	Adult	https://www.cancer.gov/tcga
TCGA_46C0F948.2EAC.41F7.B490.FBCA1724D710	TCGA	Breast Invasive Carcinoma	Adult	https://www.cancer.gov/tcga
TCGA_4664A702.F6FC.4F46.96A9.C23C87F507D6	TCGA	Breast Invasive Carcinoma	Adult	https://www.cancer.gov/tcga
TCGA_6923944C.7D5F.4C86.9EEE.070AC00FE369	TCGA	Breast Invasive Carcinoma	Adult	https://www.cancer.gov/tcga
TCGA_C90142D8.F939.4FEA.BC48.073D2814F54E	TCGA	Breast Invasive Carcinoma	Adult	https://www.cancer.gov/tcga
TCGA_C9F99B05.B169.47E5.94CD.545644FE78AD	TCGA	Breast Invasive Carcinoma	Adult	https://www.cancer.gov/tcga
TCGA_9030AC3F.19D2.4173.9025.87726923621D	TCGA	Breast Invasive Carcinoma	Adult	https://www.cancer.gov/tcga
TCGA_71B6CAEF.331D.4331.A42B.4F83DCA777D5	TCGA	Breast Invasive Carcinoma	Adult	https://www.cancer.gov/tcga
TCGA_B5EEA321.4E76.4FCC.831E.E03E9C5789D2	TCGA	Breast Invasive Carcinoma	Adult	https://www.cancer.gov/tcga
TCGA_2EFD38F9.54AE.4E93.9A46.CB7E24BE4481	TCGA	Breast Invasive Carcinoma	Adult	https://www.cancer.gov/tcga
TCGA_4DBC7A58.F09F.4209.9686.05884E4668A1	TCGA	Breast Invasive Carcinoma	Adult	https://www.cancer.gov/tcga
TCGA_20EAA6BD.AD88.4B32.915C.EFD54C7AC0DE	TCGA	Breast Invasive Carcinoma	Adult	https://www.cancer.gov/tcga
TCGA_8F2023A0.1EE1.436D.A2BA.F2F9A61CCF52	TCGA	Breast Invasive Carcinoma	Adult	https://www.cancer.gov/tcga
TCGA_A426AB8D.D15C.42B9.BF81.A3CA7DBAE8C1	TCGA	Breast Invasive Carcinoma	Adult	https://www.cancer.gov/tcga
TCGA_59705C6B.02F5.4E49.AE4C.F2510112FE67	TCGA	Breast Invasive Carcinoma	Adult	https://www.cancer.gov/tcga
TCGA_89A77489.F3C1.438A.8A9F.9AFACCDC47E0	TCGA	Breast Invasive Carcinoma	Adult	https://www.cancer.gov/tcga
TCGA_3343FC79.FA17.4319.91AC.55F2D2E74CEF	TCGA	Breast Invasive Carcinoma	Adult	https://www.cancer.gov/tcga
TCGA_EF1C5F5B.EE6E.41A3.B6CE.5B0321D7D742	TCGA	Breast Invasive Carcinoma	Adult	https://www.cancer.gov/tcga
TCGA_FF3769DB.0958.4F3E.AEA8.DB70149D0A67	TCGA	Breast Invasive Carcinoma	Adult	https://www.cancer.gov/tcga
TCGA_17E8321E.7265.486E.8EC8.A5EBB547892D	TCGA	Breast Invasive Carcinoma	Adult	https://www.cancer.gov/tcga
TCGA_8B948ED4.41E9.4441.9609.ADAF4D3A102E	TCGA	Breast Invasive Carcinoma	Adult	https://www.cancer.gov/tcga
TCGA_D040BA3E.165D.49FA.89BE.1668D24B7294	TCGA	Breast Invasive Carcinoma	Adult	https://www.cancer.gov/tcga
TCGA_305BF2F6.8D2A.47AF.8BC3.17460178A66C	TCGA	Breast Invasive Carcinoma	Adult	https://www.cancer.gov/tcga
TCGA_5B527FB2.9DE2.419A.9F62.989333449F6C	TCGA	Breast Invasive Carcinoma	Adult	https://www.cancer.gov/tcga
TCGA_3676FF64.9F37.4EE8.84FD.84131DAE04A2	TCGA	Breast Invasive Carcinoma	Adult	https://www.cancer.gov/tcga
TCGA_1835A17A.8710.47C8.B5B3.986CFD50C8B8	TCGA	Breast Invasive Carcinoma	Adult	https://www.cancer.gov/tcga
TCGA_A39BA4B3.40C6.479C.9407.01616194B057	TCGA	Breast Invasive Carcinoma	Adult	https://www.cancer.gov/tcga
TCGA_37CC38B2.2C87.4ADD.B8C7.A0D2343448AD	TCGA	Breast Invasive Carcinoma	Adult	https://www.cancer.gov/tcga
TCGA_8E47D178.8309.4A01.9BA7.5A48615158CA	TCGA	Breast Invasive Carcinoma	Adult	https://www.cancer.gov/tcga
TCGA_D9284565.A153.49D8.8E01.A90ECA817DB7	TCGA	Breast Invasive Carcinoma	Adult	https://www.cancer.gov/tcga
TCGA_4A60ADD4.3637.4B52.9357.AA2FDFE81FF6	TCGA	Breast Invasive Carcinoma	Adult	https://www.cancer.gov/tcga
TCGA_1874E6BB.C86A.4ECA.B16D.58DD5DBDB82C	TCGA	Breast Invasive Carcinoma	Adult	https://www.cancer.gov/tcga
TCGA_B3EF58B8.6AB1.4101.9157.84B61953D5C7	TCGA	Breast Invasive Carcinoma	Adult	https://www.cancer.gov/tcga
TCGA_20C90E97.E900.488E.AF6A.6648D9A8BB01	TCGA	Breast Invasive Carcinoma	Adult	https://www.cancer.gov/tcga
TCGA_EB9FCAC4.2937.46BC.A560.E506412F8966	TCGA	Breast Invasive Carcinoma	Adult	https://www.cancer.gov/tcga
TCGA_E5635AF5.62DE.4C8A.9DA7.93832EE14564	TCGA	Breast Invasive Carcinoma	Adult	https://www.cancer.gov/tcga
TCGA_A7EF5E97.C61F.42BC.A611.926D9EE862A2	TCGA	Breast Invasive Carcinoma	Adult	https://www.cancer.gov/tcga
TCGA_EE4E1ACF.6B66.474B.8F0A.120068B7557F	TCGA	Breast Invasive Carcinoma	Adult	https://www.cancer.gov/tcga
TCGA_A664B550.4B77.4B1E.BD11.62C4F73073DF	TCGA	Breast Invasive Carcinoma	Adult	https://www.cancer.gov/tcga
TCGA_06820399.3529.412F.B3A7.6714C9DD5F7D	TCGA	Breast Invasive Carcinoma	Adult	https://www.cancer.gov/tcga
TCGA_F6ABC71A.0718.4B88.A17D.0CEDA545778C	TCGA	Breast Invasive Carcinoma	Adult	https://www.cancer.gov/tcga
TCGA_7FC6CF7D.67BD.452F.B55E.3ADFD7FDA590	TCGA	Breast Invasive Carcinoma	Adult	https://www.cancer.gov/tcga
TCGA_5B880794.58AB.4B72.9913.6AFC21D9110F	TCGA	Breast Invasive Carcinoma	Adult	https://www.cancer.gov/tcga
TCGA_88B6F48A.95D0.4EA7.86EF.52EFCF82DED6	TCGA	Breast Invasive Carcinoma	Adult	https://www.cancer.gov/tcga
TCGA_90DB18FE.20CC.4241.B66A.EAA3D5391D4A	TCGA	Breast Invasive Carcinoma	Adult	https://www.cancer.gov/tcga
TCGA_5C811B7B.0457.448E.B170.7ABB4BB63CAB	TCGA	Breast Invasive Carcinoma	Adult	https://www.cancer.gov/tcga
TCGA_69B1E110.3733.4AFC.B8DD.E21565C65899	TCGA	Breast Invasive Carcinoma	Adult	https://www.cancer.gov/tcga
TCGA_992A7083.28CE.4857.898E.9D4B4FBF2FA1	TCGA	Breast Invasive Carcinoma	Adult	https://www.cancer.gov/tcga
TCGA_04C60003.5D6D.45EA.957C.E54AACAC7485	TCGA	Breast Invasive Carcinoma	Adult	https://www.cancer.gov/tcga
TCGA_E2AB2CAD.67A8.47DE.A775.8DD9461F1F41	TCGA	Breast Invasive Carcinoma	Adult	https://www.cancer.gov/tcga
TCGA_7ABFBCC7.5756.4EF7.8EBF.3345488D21D1	TCGA	Breast Invasive Carcinoma	Adult	https://www.cancer.gov/tcga
TCGA_2F420C49.BC14.4B1A.A8D7.3F0F27C0BCD3	TCGA	Breast Invasive Carcinoma	Adult	https://www.cancer.gov/tcga
TCGA_54E008D9.5E13.4969.B03C.6655B570ED77	TCGA	Breast Invasive Carcinoma	Adult	https://www.cancer.gov/tcga
TCGA_3F2D803B.FED0.4EB7.9058.D67D10CB3532	TCGA	Breast Invasive Carcinoma	Adult	https://www.cancer.gov/tcga
TCGA_6985560F.33FE.435F.83E0.CBD9E0C20413	TCGA	Breast Invasive Carcinoma	Adult	https://www.cancer.gov/tcga
TCGA_64F561FF.896F.44AE.9807.2A299C81C633	TCGA	Breast Invasive Carcinoma	Adult	https://www.cancer.gov/tcga
TCGA_FF2A805F.4ACD.49FA.B264.1C7D61AD16CA	TCGA	Breast Invasive Carcinoma	Adult	https://www.cancer.gov/tcga
TCGA_00DD9349.A18D.4A08.8F90.639F64DC5AE6	TCGA	Breast Invasive Carcinoma	Adult	https://www.cancer.gov/tcga
TCGA_775D6B64.4D07.4AFB.B227.38FFBD154B4F	TCGA	Breast Invasive Carcinoma	Adult	https://www.cancer.gov/tcga
TCGA_D526808B.7BB7.4E14.B5E2.91605BCEA3AC	TCGA	Breast Invasive Carcinoma	Adult	https://www.cancer.gov/tcga
TCGA_B715C1BF.C3E1.43B5.8480.462F38692E59	TCGA	Breast Invasive Carcinoma	Adult	https://www.cancer.gov/tcga
TCGA_0F4E859A.50BE.454E.9631.7AA4E18827D9	TCGA	Breast Invasive Carcinoma	Adult	https://www.cancer.gov/tcga
TCGA_D8DCD080.5BB7.4723.8714.443EB8B07477	TCGA	Breast Invasive Carcinoma	Adult	https://www.cancer.gov/tcga
TCGA_FD1BC717.18D7.47AF.820D.7A8C6FDD4ED5	TCGA	Breast Invasive Carcinoma	Adult	https://www.cancer.gov/tcga
TCGA_FBB65B75.A831.4616.8D6B.ADBA825A228D	TCGA	Breast Invasive Carcinoma	Adult	https://www.cancer.gov/tcga
TCGA_5B565B8A.68A0.42DA.9010.A7F00B638F7D	TCGA	Breast Invasive Carcinoma	Adult	https://www.cancer.gov/tcga
TCGA_A39B6B48.A0CC.49F4.BEEE.119A5777AC0C	TCGA	Breast Invasive Carcinoma	Adult	https://www.cancer.gov/tcga
TCGA_06EC98C4.892C.48B3.9421.A24C33C51C70	TCGA	Breast Invasive Carcinoma	Adult	https://www.cancer.gov/tcga
TCGA_F5AFE112.281E.43AC.9662.E2DE331F7789	TCGA	Breast Invasive Carcinoma	Adult	https://www.cancer.gov/tcga
TCGA_6E3CC012.2192.48B5.BD38.92CCDA12A0BC	TCGA	Breast Invasive Carcinoma	Adult	https://www.cancer.gov/tcga
TCGA_CAC793EE.A0FC.4FAD.88B4.593205694EC0	TCGA	Breast Invasive Carcinoma	Adult	https://www.cancer.gov/tcga
TCGA_967618F8.DE63.4C4A.BCAF.1D14DA44D778	TCGA	Breast Invasive Carcinoma	Adult	https://www.cancer.gov/tcga
TCGA_EBF4B684.AE5D.4410.800E.BF14D32837D2	TCGA	Breast Invasive Carcinoma	Adult	https://www.cancer.gov/tcga
TCGA_D84BDFD1.33E0.46B9.8895.7D06A2D5E7F9	TCGA	Breast Invasive Carcinoma	Adult	https://www.cancer.gov/tcga
TCGA_59D0A0A2.6241.489E.9E65.EFBBCC312256	TCGA	Breast Invasive Carcinoma	Adult	https://www.cancer.gov/tcga
TCGA_B7971E42.45F6.4F58.A97E.E6D97E8A9880	TCGA	Breast Invasive Carcinoma	Adult	https://www.cancer.gov/tcga
TCGA_9BF496E6.38CF.4BD1.99D0.9C85B306847B	TCGA	Breast Invasive Carcinoma	Adult	https://www.cancer.gov/tcga
TCGA_CBF5849B.94EA.495E.9247.3012BAA96267	TCGA	Breast Invasive Carcinoma	Adult	https://www.cancer.gov/tcga
TCGA_80B4E7D6.C931.426F.810E.B6059D2C6F15	TCGA	Breast Invasive Carcinoma	Adult	https://www.cancer.gov/tcga
TCGA_BCC71FF5.8729.4E6B.8C2C.471F80A4F91D	TCGA	Breast Invasive Carcinoma	Adult	https://www.cancer.gov/tcga
TCGA_6CAACBA4.712D.4976.B955.1E4C9C004587	TCGA	Breast Invasive Carcinoma	Adult	https://www.cancer.gov/tcga
TCGA_3DF0CB8F.4559.40CE.BCF4.4B038929FB4E	TCGA	Breast Invasive Carcinoma	Adult	https://www.cancer.gov/tcga
TCGA_4637F6A3.9E07.4AC4.BE5A.C893A27C8FE2	TCGA	Breast Invasive Carcinoma	Adult	https://www.cancer.gov/tcga
TCGA_8999059B.74B5.4388.AFDB.457C9FD24421	TCGA	Breast Invasive Carcinoma	Adult	https://www.cancer.gov/tcga
TCGA_454383CB.3CB3.4B8C.8078.A2EC27139D33	TCGA	Breast Invasive Carcinoma	Adult	https://www.cancer.gov/tcga
TCGA_9657C56C.0A9D.4C0B.9039.9DC26FEEF5C4	TCGA	Breast Invasive Carcinoma	Adult	https://www.cancer.gov/tcga
TCGA_4EDE70FE.C7CF.4CAA.B180.01C5035ECEE4	TCGA	Breast Invasive Carcinoma	Adult	https://www.cancer.gov/tcga
TCGA_F5F7B591.062D.4FF0.AB68.73D678574318	TCGA	Breast Invasive Carcinoma	Adult	https://www.cancer.gov/tcga
TCGA_B081B69F.BB9C.4E5A.89A4.2842FE2E557D	TCGA	Breast Invasive Carcinoma	Adult	https://www.cancer.gov/tcga
TCGA_627CEEEC.42C0.4104.A134.A6E4A7738BF8	TCGA	Breast Invasive Carcinoma	Adult	https://www.cancer.gov/tcga
TCGA_1CA20860.4A2E.4D34.A479.5B56FACC2C0A	TCGA	Breast Invasive Carcinoma	Adult	https://www.cancer.gov/tcga
TCGA_FAA284CF.ABD4.4405.B847.AD06672BF451	TCGA	Breast Invasive Carcinoma	Adult	https://www.cancer.gov/tcga
TCGA_641A082E.5CA1.48F1.80E2.F7AAB53611F0	TCGA	Breast Invasive Carcinoma	Adult	https://www.cancer.gov/tcga
TCGA_83F80E90.6546.4545.8B4E.F1BCECF77362	TCGA	Breast Invasive Carcinoma	Adult	https://www.cancer.gov/tcga
TCGA_27E40510.F244.482E.983F.BBE4A2F85EDF	TCGA	Breast Invasive Carcinoma	Adult	https://www.cancer.gov/tcga
TCGA_BA714D2C.C88F.44C8.85CB.DE57055BAB1D	TCGA	Breast Invasive Carcinoma	Adult	https://www.cancer.gov/tcga
TCGA_3A0E52D7.EB47.44A7.9C30.83BB42841AAA	TCGA	Breast Invasive Carcinoma	Adult	https://www.cancer.gov/tcga
TCGA_DD20D507.013B.4E54.9B1B.0D3B82A3C9CA	TCGA	Breast Invasive Carcinoma	Adult	https://www.cancer.gov/tcga
TCGA_BDB30060.C2CF.4C66.AB80.3DA009A1161F	TCGA	Breast Invasive Carcinoma	Adult	https://www.cancer.gov/tcga
TCGA_97C6B590.2C15.446E.B31B.444880489441	TCGA	Breast Invasive Carcinoma	Adult	https://www.cancer.gov/tcga
TCGA_AE15CBBE.2658.4D9A.ACE3.4609DF63F512	TCGA	Breast Invasive Carcinoma	Adult	https://www.cancer.gov/tcga
TCGA_611393AF.BC85.47F5.B66B.E3EF9941FC73	TCGA	Breast Invasive Carcinoma	Adult	https://www.cancer.gov/tcga
TCGA_5F2B9F6E.A2DA.46B5.870B.667885226996	TCGA	Breast Invasive Carcinoma	Adult	https://www.cancer.gov/tcga
TCGA_CF72AF48.13AD.4E0B.9E98.4029498878FB	TCGA	Breast Invasive Carcinoma	Adult	https://www.cancer.gov/tcga
TCGA_F1099B84.FE2A.419C.9948.D0754C1AF902	TCGA	Breast Invasive Carcinoma	Adult	https://www.cancer.gov/tcga
TCGA_B0F7E58A.1DDB.4C59.BFCB.1227A29141C4	TCGA	Breast Invasive Carcinoma	Adult	https://www.cancer.gov/tcga
TCGA_0A7B187D.80F4.4CC7.AD85.F365D455DF6B	TCGA	Breast Invasive Carcinoma	Adult	https://www.cancer.gov/tcga
TCGA_BE4C9AE8.0B45.410A.BB06.746B10CDAAEC	TCGA	Breast Invasive Carcinoma	Adult	https://www.cancer.gov/tcga
TCGA_994570F9.404B.471C.A5C3.78E59480DD44	TCGA	Breast Invasive Carcinoma	Adult	https://www.cancer.gov/tcga
TCGA_F5AECB18.93E7.4385.BEDE.2DC3756961CA	TCGA	Breast Invasive Carcinoma	Adult	https://www.cancer.gov/tcga
TCGA_F0D0E2F8.7C5E.4042.A505.8F17313689C4	TCGA	Breast Invasive Carcinoma	Adult	https://www.cancer.gov/tcga
TCGA_617F05AE.0AF2.48C2.B093.090B3BF51CDB	TCGA	Breast Invasive Carcinoma	Adult	https://www.cancer.gov/tcga
TCGA_286CBF20.C36A.434D.B491.17A1515C132E	TCGA	Breast Invasive Carcinoma	Adult	https://www.cancer.gov/tcga
TCGA_E09CD286.229E.4DCA.9B8C.CA2340AE1FE5	TCGA	Breast Invasive Carcinoma	Adult	https://www.cancer.gov/tcga
TCGA_4073D568.6777.45FE.97CD.22D8518FE991	TCGA	Breast Invasive Carcinoma	Adult	https://www.cancer.gov/tcga
TCGA_6D611FFA.4268.4C6E.AED8.42557405D6A9	TCGA	Breast Invasive Carcinoma	Adult	https://www.cancer.gov/tcga
TCGA_4E232D58.ED36.4F53.B5BE.A9A7AD3B26F6	TCGA	Breast Invasive Carcinoma	Adult	https://www.cancer.gov/tcga
TCGA_452E1409.8D75.4CFA.AF87.706EDF3E8732	TCGA	Breast Invasive Carcinoma	Adult	https://www.cancer.gov/tcga
TCGA_13E5316E.1323.4018.B21E.10671D1CA7F9	TCGA	Breast Invasive Carcinoma	Adult	https://www.cancer.gov/tcga
TCGA_1D6B448C.1D01.4A8C.8417.B094EC2D562E	TCGA	Breast Invasive Carcinoma	Adult	https://www.cancer.gov/tcga
TCGA_A340E38D.AF36.4B13.ADD3.50BE6819D4FE	TCGA	Breast Invasive Carcinoma	Adult	https://www.cancer.gov/tcga
TCGA_2A7D9AE7.6458.4E34.AAB2.212F2E62030E	TCGA	Breast Invasive Carcinoma	Adult	https://www.cancer.gov/tcga
TCGA_E21F5A7E.518F.4E33.8930.EB268FC168A4	TCGA	Breast Invasive Carcinoma	Adult	https://www.cancer.gov/tcga
TCGA_172944FC.5D14.491C.BD4A.F1EAAE96A38D	TCGA	Breast Invasive Carcinoma	Adult	https://www.cancer.gov/tcga
TCGA_61778A82.2F7E.4B5E.9503.A7BA2DDFB9BD	TCGA	Breast Invasive Carcinoma	Adult	https://www.cancer.gov/tcga
TCGA_9D4E55F2.FCD1.4523.8879.44F95BC3DA35	TCGA	Breast Invasive Carcinoma	Adult	https://www.cancer.gov/tcga
TCGA_64BA791A.C418.4507.BF64.B4B473C78834	TCGA	Breast Invasive Carcinoma	Adult	https://www.cancer.gov/tcga
TCGA_3DDAA477.D3C0.4DF0.8C22.99C41E0B3D53	TCGA	Breast Invasive Carcinoma	Adult	https://www.cancer.gov/tcga
TCGA_79641836.8684.4E1E.A8B1.935A6760CD6F	TCGA	Breast Invasive Carcinoma	Adult	https://www.cancer.gov/tcga
TCGA_EB667236.8F51.40A0.98E4.E27FA32B8999	TCGA	Breast Invasive Carcinoma	Adult	https://www.cancer.gov/tcga
TCGA_58758689.B392.46EE.BF47.47429727E7EA	TCGA	Breast Invasive Carcinoma	Adult	https://www.cancer.gov/tcga
TCGA_F59C167D.5CBE.490C.8320.20F900C3DCB5	TCGA	Breast Invasive Carcinoma	Adult	https://www.cancer.gov/tcga
TCGA_56338CF6.8216.4CEC.9A81.BF01D543591D	TCGA	Breast Invasive Carcinoma	Adult	https://www.cancer.gov/tcga
TCGA_F69372C0.9DA5.469C.BA81.E5B3DA5E605C	TCGA	Breast Invasive Carcinoma	Adult	https://www.cancer.gov/tcga
TCGA_67D1EA12.766F.4EB9.AF7E.4545975B076C	TCGA	Breast Invasive Carcinoma	Adult	https://www.cancer.gov/tcga
TCGA_42DF9529.B684.4AED.AD7B.83BFEDEC0751	TCGA	Breast Invasive Carcinoma	Adult	https://www.cancer.gov/tcga
TCGA_27CF9F15.9E74.462C.B999.980740829E18	TCGA	Breast Invasive Carcinoma	Adult	https://www.cancer.gov/tcga
TCGA_CB8E1E32.91DB.4B35.9556.F6537F64BCBE	TCGA	Breast Invasive Carcinoma	Adult	https://www.cancer.gov/tcga
TCGA_7DC36399.268A.4388.ADA7.4A56EA3F0712	TCGA	Breast Invasive Carcinoma	Adult	https://www.cancer.gov/tcga
TCGA_21821B38.6786.4078.9918.EC0E877C1533	TCGA	Breast Invasive Carcinoma	Adult	https://www.cancer.gov/tcga
TCGA_7ED6588C.9071.4698.9876.1F7273591991	TCGA	Breast Invasive Carcinoma	Adult	https://www.cancer.gov/tcga
TCGA_AB68528C.CF90.425B.BF92.33D5E4C54345	TCGA	Breast Invasive Carcinoma	Adult	https://www.cancer.gov/tcga
TCGA_5E4D0532.9407.4E5A.B733.F4A09079D911	TCGA	Breast Invasive Carcinoma	Adult	https://www.cancer.gov/tcga
TCGA_56719FB4.48E8.4DC4.B3F0.6AADE70276AB	TCGA	Breast Invasive Carcinoma	Adult	https://www.cancer.gov/tcga
TCGA_F265488F.7EBF.4BE3.90FB.178543D05A28	TCGA	Breast Invasive Carcinoma	Adult	https://www.cancer.gov/tcga
TCGA_21AE315A.A823.40C4.8145.FF5260AF3084	TCGA	Breast Invasive Carcinoma	Adult	https://www.cancer.gov/tcga
TCGA_0A3920C0.D113.4CCB.B696.ECADFA681148	TCGA	Breast Invasive Carcinoma	Adult	https://www.cancer.gov/tcga
TCGA_22FAB44A.F4AE.46AC.BE4C.B16B3E9509FC	TCGA	Breast Invasive Carcinoma	Adult	https://www.cancer.gov/tcga
TCGA_A1B022CB.CA4A.4122.9668.92740016E10C	TCGA	Breast Invasive Carcinoma	Adult	https://www.cancer.gov/tcga
TCGA_8782807A.E8EE.4469.AFEE.966224F6FDD4	TCGA	Breast Invasive Carcinoma	Adult	https://www.cancer.gov/tcga
TCGA_6FD76033.7C26.440C.BECA.144BD18F7D58	TCGA	Breast Invasive Carcinoma	Adult	https://www.cancer.gov/tcga
TCGA_3B0F668B.236F.43F5.A2FF.1898B9687604	TCGA	Breast Invasive Carcinoma	Adult	https://www.cancer.gov/tcga
TCGA_EC6F630A.8F81.4170.B41B.97D9E4582B68	TCGA	Breast Invasive Carcinoma	Adult	https://www.cancer.gov/tcga
TCGA_4885697C.841E.4839.956F.CC050578F453	TCGA	Breast Invasive Carcinoma	Adult	https://www.cancer.gov/tcga
TCGA_05360705.C0C6.43E1.82F1.DB17A4F49038	TCGA	Breast Invasive Carcinoma	Adult	https://www.cancer.gov/tcga
TCGA_E7C9B0ED.A12A.4F39.BC1F.8EE6FFA05136	TCGA	Breast Invasive Carcinoma	Adult	https://www.cancer.gov/tcga
TCGA_1A75A0B1.79A3.4343.87CE.15D7AEDA5F89	TCGA	Breast Invasive Carcinoma	Adult	https://www.cancer.gov/tcga
TCGA_FA07C86D.47CA.4A00.9306.41F51EB0C698	TCGA	Breast Invasive Carcinoma	Adult	https://www.cancer.gov/tcga
TCGA_0F36CDEF.61E7.4627.AAF6.59A7CB2D16BF	TCGA	Breast Invasive Carcinoma	Adult	https://www.cancer.gov/tcga
TCGA_42202AF1.6414.4509.995B.21EDCD2CC2CF	TCGA	Breast Invasive Carcinoma	Adult	https://www.cancer.gov/tcga
TCGA_0D9269DD.B733.4F3F.93D4.58D6D51CFACE	TCGA	Breast Invasive Carcinoma	Adult	https://www.cancer.gov/tcga
TCGA_73835C8D.60BB.4001.80C6.2A7AFD8709AF	TCGA	Breast Invasive Carcinoma	Adult	https://www.cancer.gov/tcga
TCGA_732DECD2.BFAF.409D.AE30.EFC76C195E08	TCGA	Breast Invasive Carcinoma	Adult	https://www.cancer.gov/tcga
TCGA_08EF1297.BE9E.4F71.B565.0552389144F0	TCGA	Breast Invasive Carcinoma	Adult	https://www.cancer.gov/tcga
TCGA_0F8369F0.A35F.4327.8F7E.CC089C899FC8	TCGA	Breast Invasive Carcinoma	Adult	https://www.cancer.gov/tcga
TCGA_ABDE491B.056F.45C0.B53D.D21F7F12AB72	TCGA	Breast Invasive Carcinoma	Adult	https://www.cancer.gov/tcga
TCGA_7AD22869.92C5.43D5.B334.9781A311CB2E	TCGA	Breast Invasive Carcinoma	Adult	https://www.cancer.gov/tcga
TCGA_12FD30FF.4D3A.4920.BF80.F44132824017	TCGA	Breast Invasive Carcinoma	Adult	https://www.cancer.gov/tcga
[truncated: 7,880 more rows]

## Sheet: Table S3
dataset	cancer_type	likelihood_ratio_test	wald-test-pvalue	logrank-pvalue	Upper_CI_0.95	Lower_CI_0.95	pvalue_hazard_Dediff_Signal
TCGA	blca	0.00193747	0.00342277	0.00257822	2.0189	0.728041	0.459225
TCGA	brca	0.000352973	0.000258164	0.000185369	1.57843	0.523072	0.733847
TCGA	cesc	0.500871	0.492444	0.490106	2.0969	0.519783	0.903683
TCGA	coad	3.22807e-08	4.98809e-07	9.15591e-08	5.43532	1.59805	0.000537963
TCGA	read	0.00225325	1	0.00657193	Inf	0	0.999032
TCGA	gbm	0.000490148	0.000853446	0.000641986	1.28125	0.422572	0.278309
TCGA	hnsc	0.000815335	0.00253149	0.00209365	2.96733	1.09263	0.0210246
TCGA	kich	0.0443018	0.137233	0.0543028	20.7175	0.187764	0.571361
TCGA	kirc	1.97467e-17	6.75434e-14	5.66152e-18	2.41467	0.889482	0.133545
TCGA	kirp	0.0535768	0.0487973	0.0294937	4.88262	0.551267	0.373622
TCGA	laml	0.00935327	0.0183173	0.0151877	2.92367	0.616825	0.457631
TCGA	lgg	1.02064e-07	1.53539e-07	1.17105e-08	2.06213	0.542777	0.868585
TCGA	lihc	0.333918	0.314803	0.307763	2.33048	0.641779	0.540648
TCGA	luad	9.89922e-09	1.40922e-08	2.74263e-09	2.67495	0.920694	0.0976648
TCGA	lusc	0.0132296	0.0182433	0.0158645	1.06563	0.401797	0.0882873
TCGA	ov	0.32711	0.328548	0.327642	1.34021	0.629505	0.659271
TCGA	paad	0.140723	0.174181	0.157581	4.13741	0.732022	0.209855
TCGA	prad	0.923512	0.926485	0.925288	17.6955	0.143784	0.703714
TCGA	skcm	0.000562063	0.00113385	0.000543899	3.98947	1.12877	0.0194881
TCGA	stad	1.07383e-06	2.01343e-05	6.15164e-06	1.25293	0.486487	0.305055
TCGA	thca	0.00039482	0.0114821	8.78223e-05	3.38783	0.165574	0.707365
TCGA	ucec	0.481482	0.48876	0.488944	3.20904	0.568538	0.495902
TARGET	NBL	0.0234938	0.0324546	0.022768	5.6417	1.4158	0.0032209
TARGET	WT	0.0379272	0.0498981	0.0418086	2.38204	0.49263	0.842312
TARGET	RT	0.00720038	0.0201317	0.0148586	3.71959	0.41084	0.705987
